# Supplementary material for: A multivariant recall‐by‐genotype study of the metabolomic signature of BMI
Source: Obesity (Silver Spring). 2022 May 22;30(6):1298–310. doi: 10.1002/oby.23441 (PMC9324973; doi:10.1002/oby.23441)
Supplement: Supplementary file 2 — Table S1‐2 & S4‐S8 [file OBY-30-1298-s001.xlsx]

## Sheet: Table S1
Table S1 Between-group differences in traditional measures of cardiometabolic health measured at the 24 years of age clinic visit
Results from a Student's two-sample two-sided t-test (low BMI GRS group as reference) with a p-value also supplied for a two-sample Wilcoxon (Mann-Whitney) test (this should be considered where the Shapiro-Wilk W-statistic indicates deviation from normality, i.e., W-stat < 0.90).
HDL-C = high density lipoprotein cholesterol; LDL-C = low density lipoprotein cholesterol; VLDL-C = very low density lipoprotein cholesterol; sd = standard deviation; n = sample size; CI = confidence interval
		All attending (N=4019)			Low BMI GRS group (N=373)			High BMI GRS group (N=377)
variable	sex	mean	n	sd	mean	n	sd	mean	n	sd	Between group differences in mean	pval	Lower.95%.CI	Upper.95%.CI	Degrees.of.freedom	shapirowilk_W	shapirowilk_p	n	Wilcoxon p-value
Fasting.cholesterol	females	4.49727	1957	0.839199	4.44429	224	0.89777	4.48586	227	0.870213	0.0230453	0.719022	-0.102659	0.14875	746.71	0.971955	8.5119e-11	749	0.948023
Fasting.cholesterol	males	4.35277	1295	0.833579	4.36912	148	0.850685	4.36413	150	0.875974
C-reactive.protein	females	2.66551	1839	6.1403	1.95563	206	3.76336	2.69839	217	4.33119	0.692694	0.0153356	0.133123	1.25226	654.84	0.438949	9.34406e-42	690	0.00375727
C-reactive.protein	males	1.68443	1176	7.02863	1.21398	128	1.79493	1.84223	139	4.11415
Fasting.glucose	females	5.18762	1957	0.583498	5.15031	224	0.491192	5.23595	227	0.664889	0.0864736	0.0517167	-0.000645242	0.173592	745.222	0.825265	8.72005e-28	749	0.0466265
Fasting.glucose	males	5.46177	1295	0.773951	5.45088	148	0.672557	5.5386	150	0.512575
HDL-C	females	1.64566	1957	0.42391	1.66067	224	0.440933	1.63115	227	0.418255	-0.0377541	0.230032	-0.0994535	0.0239453	746.369	0.976474	1.29173e-09	749	0.167586
HDL-C	males	1.39778	1295	0.366845	1.41432	148	0.377277	1.36413	150	0.388309
Fasting.insulin	females	10.1233	1957	9.68095	8.87825	224	7.33245	10.9976	227	9.04333	2.20502	0.00122925	0.871092	3.53894	680.298	0.592149	1.4059e-38	749	5.75473e-05
Fasting.insulin	males	9.19768	1295	8.99716	8.90838	148	8.11239	11.2431	150	12.8718
LDL-C	females	2.43403	1957	0.754513	2.38069	224	0.766071	2.42469	227	0.755585	0.030231	0.595614	-0.0815469	0.142009	745.703	0.967779	8.94594e-12	748	0.675217
LDL-C	males	2.46753	1293	0.769551	2.45487	147	0.801559	2.46396	150	0.810467
Seated.diastolic.blood.pressure	females	66.4733	2495	7.82256	65.099	224	7.13396	66.6585	225	7.89746	1.18056	0.0344553	0.0866196	2.2745	735.588	0.988704	1.62878e-05	747	0.0610259
Seated.diastolic.blood.pressure	males	67.7412	1499	8.1387	67.1881	148	6.98793	67.7889	150	8.28945
Seated.systolic.blood.pressure	females	111.68	2495	9.48002	110.368	224	9.67792	112.536	225	9.70992	1.6144	0.0559777	-0.0412881	3.27009	744.901	0.98901	2.18183e-05	747	0.0529761
Seated.systolic.blood.pressure	males	123.084	1499	10.7025	122.652	148	10.1413	123.371	150	10.9358
Triglycerides	females	0.914492	1957	0.414592	0.882411	224	0.358023	0.941762	227	0.421004	0.0449981	0.39187	-0.0581265	0.148123	661.542	0.547533	4.99524e-40	749	0.0491904
Triglycerides	males	1.0742	1294	0.697362	1.15068	148	1.23022	1.17393	150	0.740106
VLDL-C	females	0.417576	1957	0.189311	0.402927	224	0.163481	0.430028	227	0.192239	0.0358468	0.0529102	-0.000451382	0.072145	741.153	0.75508	7.62214e-32	748	0.0410948
VLDL-C	males	0.486141	1293	0.277236	0.487311	147	0.318234	0.536043	150	0.337948

## Sheet: Table S2
Table S2 Between-group differences in mean BMI and weight from 4months to 24 years of age
Results from a Student's two-sample two-sided t-test (low BMI GRS group as reference).
Data used to derive Figure 3 (BMI) and Figure S1 (weight).
bmi = body mass index; mth = months
Adiposity.measure	ALSPAC.clinic.identifier	Mean.age.(weeks)	Mean.age.(years)	Sample.size	Between.group.difference.in.means.(high.cf.low)	Lower.95%.CI	Upper.95%.CI	Ttest.p.value	Degrees.of.freedom	Shapiro.Wilk.Wstat	Shapiro.Wilk.p.value
bmi (kg/m2)	4mth	16.8002	0.323081	160	-0.372104	-0.865018	0.12081	0.137939	155.867	0.989662	0.292445
bmi (kg/m2)	8mth	37.9579	0.72996	440	0.132899	-0.157306	0.423104	0.368572	429.208	0.986665	0.000462626
bmi (kg/m2)	12mth	54.657	1.0511	208	0.256778	-0.158271	0.671826	0.223957	205.56	0.993095	0.441417
bmi (kg/m2)	18mth	80.433	1.54679	342	0.188436	-0.126477	0.503349	0.240012	334.862	0.990985	0.034637
bmi (kg/m2)	25mth	108.504	2.08662	123	-0.02069	-0.542132	0.500752	0.937516	120.626	0.982886	0.121799
bmi (kg/m2)	31mth	135.09	2.59788	108	0.247453	-0.263505	0.758411	0.339132	105.077	0.974022	0.0326347
bmi (kg/m2)	37mth	160.27	3.08212	168	0.210543	-0.244886	0.665971	0.362552	155.227	0.971426	0.00152878
bmi (kg/m2)	43mth	189.277	3.63994	323	0.473559	0.187292	0.759827	0.00125928	310.347	0.984695	0.00164777
bmi (kg/m2)	49mth	212.194	4.08065	160	0.62622	0.165328	1.08711	0.00810632	137.699	0.969225	0.00123249
bmi (kg/m2)	61mth	275.636	5.3007	209	0.672341	0.222229	1.12245	0.00361013	196.928	0.976078	0.00125483
bmi (kg/m2)	F7	394.497	7.58648	695	1.27156	0.984791	1.55833	3.04841e-17	594.077	0.927119	7.36801e-18
bmi (kg/m2)	F8	451.157	8.6761	597	1.61689	1.25158	1.9822	5.00301e-17	498.317	0.917174	1.46457e-17
bmi (kg/m2)	F9	512.561	9.85694	685	1.97234	1.57636	2.36832	4.67357e-21	595.564	0.918006	8.2464e-19
bmi (kg/m2)	F10	555.109	10.6752	677	2.21175	1.77995	2.64356	4.49797e-22	587.953	0.913988	3.81979e-19
bmi (kg/m2)	F11	613.35	11.7952	672	2.41216	1.94211	2.88221	4.24085e-22	570.446	0.916952	9.71429e-19
bmi (kg/m2)	TF1	667.913	12.8445	651	2.61131	2.12683	3.09578	5.46046e-24	556.748	0.941226	2.29389e-15
bmi (kg/m2)	TF2	722.442	13.8931	641	2.39178	1.91091	2.87266	6.53667e-21	555.437	0.928881	7.17853e-17
bmi (kg/m2)	TF3	805.288	15.4863	614	2.27018	1.76502	2.77534	1.76684e-17	501.54	0.922919	3.50062e-17
bmi (kg/m2)	F17	924.989	17.7882	609	2.60647	2.04194	3.171	2.73334e-18	497.145	0.921341	2.75609e-17
bmi (kg/m2)	F24	1275.35	24.5259	743	2.7768	2.12424	3.42935	3.7866e-16	666.677	0.898916	1.02971e-21
weight (kg)	4mth	16.8002	0.323081	170	-0.199427	-0.45218	0.0533266	0.12116	161.012	0.992465	0.52174
weight (kg)	8mth	37.9579	0.72996	490	0.0753359	-0.106491	0.257163	0.415989	485.722	0.992271	0.0121852
weight (kg)	12mth	54.657	1.0511	237	0.0429131	-0.257235	0.343061	0.778425	230.394	0.996823	0.917427
weight (kg)	18mth	80.433	1.54679	372	0.121733	-0.139077	0.382542	0.359307	367.592	0.994441	0.196225
weight (kg)	25mth	108.504	2.08662	128	0.0914935	-0.436618	0.619605	0.732282	125.977	0.991708	0.649711
weight (kg)	31mth	135.09	2.59788	111	0.128318	-0.462747	0.719384	0.667843	108.987	0.992535	0.811857
weight (kg)	37mth	160.27	3.08212	170	0.26331	-0.28955	0.816169	0.348439	167.664	0.988338	0.173086
weight (kg)	43mth	189.277	3.63994	331	0.506047	0.11005	0.902044	0.0124211	321.933	0.986182	0.0029576
weight (kg)	49mth	212.194	4.08065	162	0.716997	0.0263732	1.40762	0.0419691	153.617	0.980314	0.0208305
weight (kg)	61mth	275.636	5.3007	214	1.03532	0.285954	1.78469	0.00700068	210.901	0.979512	0.00330741
weight (kg)	F7	394.497	7.58648	695	2.46005	1.80306	3.11704	5.98587e-13	636.609	0.94169	7.01525e-16
weight (kg)	F8	451.157	8.6761	611	3.5423	2.66786	4.41674	1.00106e-14	553.37	0.932113	5.01714e-16
weight (kg)	F9	512.561	9.85694	690	4.45573	3.43246	5.47901	8.99582e-17	640.263	0.936686	1.57441e-16
weight (kg)	F10	555.109	10.6752	679	5.54414	4.34805	6.74024	1.18752e-18	621.679	0.92862	1.90713e-17
weight (kg)	F11	613.35	11.7952	674	6.32851	4.92179	7.73524	1.03772e-17	617.316	0.942787	1.9117e-15
weight (kg)	TF1	667.913	12.8445	651	7.10749	5.62005	8.59493	1.28541e-19	600.977	0.964496	1.8979e-11
weight (kg)	TF2	722.442	13.8931	641	7.16076	5.60987	8.71166	1.79713e-18	587.82	0.943472	6.60956e-15
weight (kg)	TF3	805.288	15.4863	614	6.82378	5.10406	8.5435	3.40068e-14	533.651	0.927415	1.18963e-16
weight (kg)	F17	924.989	17.7882	609	7.53468	5.59521	9.47414	1.07332e-13	534.044	0.941235	8.72333e-15
weight (kg)	F24	1275.35	24.5259	744	8.01007	5.71638	10.3038	1.55828e-11	695.774	0.926296	1.24223e-18

## Sheet: Table S3
Table S3 Association of potential confounders of primary analysis with BMI genetic risk score group
SEE MAIN SUPPLEMENTARY MATERIAL PDF.

## Sheet: Table S4
Table S4 Results of linear regression for 905 metabolites
Model fitted: metabolite ~ BMI.GRS.group (low BMI GRS group as reference group)
Model run on rank-based normal transformed (RNT) metabolite data. Beta represents change in normalised standard deviation units.
Metabolites with BH-corrected p<0.05 highlighted in blue.
Data used to derive Figure 4.
*: Indicates a compound that has not been confirmed based on a standard.
Metabolite.name	Super.pathway	Sub.pathway	Metabolon.chem.id	Retention.index	Metabolite.mass	Pubchem.id	CAS.number	Kegg.id	HMDB.id	%.missing.values	Beta	Beta.standard.error	Lower.95%.CI	Upper.95%.CI	P.value	Model.R2	Benjamini.Hochberg.p.value	Associated.flag	Associated.rank	Log2.fold.change.(high.cf.low)
bilirubin degradation product, C16H18N2O5 (1)*	Cofactors and Vitamins	Hemoglobin and Porphyrin Metabolism		3098	317.115					0.4	-0.323935	0.0720986	-0.465248	-0.182622	8.13569e-06	0.0262782	0.00534465	1	1	-0.268154
bilirubin (Z,Z)	Cofactors and Vitamins	Hemoglobin and Porphyrin Metabolism	1090	1840	585.271	5280352	635-65-4	C00486	HMDB00054	0	-0.318163	0.0721329	-0.459544	-0.176782	1.18114e-05	0.0253501	0.00534465	1	2	-0.153348
bilirubin (E,Z or Z,E)*	Cofactors and Vitamins	Hemoglobin and Porphyrin Metabolism	100001951	1265	585.271	5799469			HMDB00488	2.4	-0.306477	0.0722006	-0.44799	-0.164964	2.4631e-05	0.023522	0.00725825	1	3	-0.203429
bilirubin degradation product, C16H18N2O5 (2)*	Cofactors and Vitamins	Hemoglobin and Porphyrin Metabolism		3240	317.115					0.133333	-0.301682	0.0722276	-0.443248	-0.160116	3.30471e-05	0.0227917	0.00725825	1	4	-0.249234
biliverdin	Cofactors and Vitamins	Hemoglobin and Porphyrin Metabolism	250	4695.6	581.241	5353439	55482-27-4;55482-27-4	C00500	HMDB01008	0	-0.298485	0.0722453	-0.440086	-0.156884	4.01008e-05	0.0223113	0.00725825	1	5	-0.202401
hippurate	Xenobiotics	Benzoate Metabolism	100000014	2106.9	178.051	464	495-69-2	C01586	HMDB00714	0	-0.293054	0.072275	-0.434713	-0.151395	5.54589e-05	0.0215068	0.00836505	1	6	-0.253365
tridecenedioate (C13:1-DC)*	Lipid	Fatty Acid, Dicarboxylate	100002199	3051	241.144					1.33333	-0.287602	0.0723043	-0.429318	-0.145886	7.63605e-05	0.020714	0.00987233	1	7	-0.244613
sphingomyelin (d18:2/16:0, d18:1/16:1)*	Lipid	Sphingomyelins	100004329	2002	701.559					0	0.278241	0.0723532	0.136429	0.420054	0.000130499	0.0193876	0.0147627	1	8	0.061214
3-decenoylcarnitine	Lipid	Fatty Acid Metabolism (Acyl Carnitine, Monounsaturated)	100021136	1045	314.233					8	-0.274752	0.0723711	-0.416599	-0.132904	0.000158684	0.0189043	0.014822	1	9	-0.117334
perfluorooctanesulfonate (PFOS)	Xenobiotics	Chemical	100010955	662	498.93	74483	1763-23-1	C18142	HMDB59586	0.266667	-0.274184	0.072374	-0.416037	-0.132331	0.000163779	0.0188262	0.014822	1	10	-0.18041
O-sulfo-L-tyrosine	Xenobiotics	Chemical	100005384	990	260.023	514186				0	-0.263112	0.0724289	-0.405073	-0.121152	0.000299627	0.0173365	0.0244371	1	11	-0.0637121
sphingomyelin (d18:2/14:0, d18:1/14:1)*	Lipid	Sphingomyelins	100005985	1860	673.528					0	0.260892	0.0724396	0.118911	0.402874	0.000337271	0.0170452	0.0244371	1	12	0.140092
bilirubin degradation product, C17H18N2O4 (2)*	Cofactors and Vitamins	Hemoglobin and Porphyrin Metabolism		4760	313.12					0	-0.260138	0.0724432	-0.402127	-0.11815	0.000351031	0.0169468	0.0244371	1	13	-0.175161
bilirubin degradation product, C17H18N2O4 (3)*	Cofactors and Vitamins	Hemoglobin and Porphyrin Metabolism		4892	313.12					0	-0.256951	0.0724584	-0.398969	-0.114932	0.0004152	0.016534	0.0268397	1	14	-0.175065
bilirubin degradation product, C17H18N2O4 (1)*	Cofactors and Vitamins	Hemoglobin and Porphyrin Metabolism		4611	313.119					0.266667	-0.255337	0.0724661	-0.39737	-0.113303	0.000451708	0.016327	0.0272531	1	15	-0.180965
3-hydroxy-2-ethylpropionate	Amino Acid	Leucine, Isoleucine and Valine Metabolism	100001170	975	117.056	188979	4374-62-3		HMDB00396	0	-0.250861	0.072487	-0.392935	-0.108786	0.000569192	0.0157596	0.0308139	1	16	-0.115976
X - 24494	Unknown	Unknown		4131	479.228					2.4	-0.250533	0.0724885	-0.39261	-0.108456	0.000578824	0.0157184	0.0308139	1	17	-0.192259
glycocholenate sulfate*	Lipid	Secondary Bile Acid Metabolism	100001989	4750	254.623					0	-0.248751	0.0724967	-0.390844	-0.106657	0.000633915	0.0154956	0.0318718	1	18	-0.164432
cortisone	Lipid	Corticosteroids	273	4575	359.186	222786	53-06-5	C00762	HMDB02802	0	-0.246887	0.0725052	-0.388997	-0.104776	0.000696708	0.0152642	0.0331853	1	19	-0.0768684
3-hydroxydecanoylcarnitine	Lipid	Fatty Acid Metabolism (Acyl Carnitine, Hydroxy)	100021141	961	332.243				HMDB61636	0	-0.241436	0.0725297	-0.383595	-0.099278	0.000914947	0.0145977	0.0398213	1	20	-0.20343
succinimide	Xenobiotics	Chemical	100003696	2155	116.035	11439	123-56-8	C07273		0.133333	-0.241237	0.0725306	-0.383397	-0.0990766	0.000924031	0.0145736	0.0398213	1	21	-0.134388
bilirubin degradation product, C17H20N2O5 (1)*	Cofactors and Vitamins	Hemoglobin and Porphyrin Metabolism		3755.8	331.131					0	-0.238217	0.072544	-0.380403	-0.0960309	0.00107196	0.014211	0.0440965	1	22	-0.210719
bilirubin degradation product, C17H20N2O5 (2)*	Cofactors and Vitamins	Hemoglobin and Porphyrin Metabolism		3890	331.13					0	-0.235858	0.0725543	-0.378064	-0.0936513	0.00120244	0.0139309	0.0473134	1	23	-0.199784
X - 12101	Unknown	Unknown		2700	164.074					0.4	-0.23425	0.0725612	-0.37647	-0.0920297	0.00129959	0.0137416	0.0487492	1	24	-0.138406
metabolonic lactone sulfate	Partially Characterized Molecules	Partially Characterized Molecules	100021331	4802	427.216					0.666667	0.232901	0.072567	0.0906693	0.375132	0.00138663	0.0135838	0.0487492	1	25	0.129092
X - 21383	Unknown	Unknown		2448	223.098					0.666667	0.232143	0.0725703	0.0899057	0.374381	0.0014378	0.0134956	0.0487492	1	26	0.24309
3-hydroxyoctanoylcarnitine (1)*	Cofactors and Vitamins	Hemoglobin and Porphyrin Metabolism		785	304.212					0	-0.230943	0.0725754	-0.373191	-0.0886956	0.00152247	0.0133564	0.0487492	1	27	-0.181395
pregnenolone sulfate	Lipid	Pregnenolone Steroids	100002129	5100	395.19	105074	1247-64-9		HMDB00774	0	-0.230673	0.0725766	-0.372923	-0.0884233	0.00154214	0.0133252	0.0487492	1	28	-0.13283
X - 12216	Unknown	Unknown		1691	227.997					1.2	-0.230402	0.0725777	-0.372654	-0.0881499	0.00156213	0.0132939	0.0487492	1	29	-0.269657
3beta-hydroxy-5-cholestenoate	Lipid	Sterol	100006370	5398	415.322	165511	6561-58-6	C17333		0	-0.22879	0.0725845	-0.371055	-0.0865239	0.00168601	0.0131085	0.0508613	0	30	-0.150396
vanillylmandelate (VMA)	Amino Acid	Tyrosine Metabolism	1111	941	197.046	1245	55-10-7	C05584	HMDB00291	1.06667	-0.227828	0.0725886	-0.370102	-0.0855549	0.00176406	0.0129986	0.0514993	0	31	-0.0498285
glycolithocholate sulfate*	Lipid	Secondary Bile Acid Metabolism	100001657	5011	255.631	72222	15324-64-8	C11301	HMDB02639	0.133333	-0.224335	0.0726031	-0.366637	-0.0820326	0.00207657	0.012603	0.057982	0	32	-0.17428
creatine	Amino Acid	Creatine Metabolism	1221	1947	132.077	586	57-00-1	C00300	HMDB00064	0	0.223386	0.072607	0.0810766	0.365696	0.00216974	0.0124966	0.057982	0	33	0.24152
3-phenylpropionate (hydrocinnamate)	Xenobiotics	Benzoate Metabolism	100000010	2860	149.061	107	501-52-0	C05629	HMDB00764	5.73333	-0.223301	0.0726074	-0.365611	-0.0809903	0.00217833	0.0124871	0.057982	0	34	-0.306604
mannose	Carbohydrate	Fructose, Mannose and Galactose Metabolism	803	2200	225.062	18950	3458-28-4	C00159	HMDB00169	0	0.221293	0.0726156	0.0789662	0.363619	0.00238909	0.0122635	0.0617751	0	35	0.0948802
perfluorooctanoate (PFOA)	Xenobiotics	Chemical	100020208	5130	412.966	9554			HMDB59587	0.266667	-0.219602	0.0726225	-0.361942	-0.0772618	0.00258086	0.0120768	0.0648799	0	36	-0.130165
N-formylanthranilic acid	Amino Acid	Tryptophan Metabolism	100004561	2150	164.035	101399	3342-77-6	C05653	HMDB04089	5.33333	-0.216937	0.0726332	-0.359298	-0.0745755	0.00291179	0.0117854	0.0712208	0	37	-0.15451
N1-Methyl-2-pyridone-5-carboxamide	Cofactors and Vitamins	Nicotinate and Nicotinamide Metabolism	100001468	1668	151.051	69698	701-44-0	C05842	HMDB04193	0	0.213929	0.0726451	0.0715446	0.356313	0.00333131	0.0114609	0.0740307	0	38	0.108515
5-oxoproline	Amino Acid	Glutathione Metabolism	1021	738.5	128.035	7405	98-79-3	C01879	HMDB00267	0	-0.213556	0.0726466	-0.355944	-0.0711693	0.00338691	0.011421	0.0740307	0	39	-0.0641544
X - 21470	Unknown	Unknown		3249	232.06					0.133333	-0.213323	0.0726475	-0.355712	-0.0709341	0.00342219	0.0113961	0.0740307	0	40	-0.176174
X - 17612	Unknown	Unknown		4308	567.319					14.5333	-0.212913	0.0726491	-0.355305	-0.0705205	0.00348503	0.0113523	0.0740307	0	41	-0.132251
2-naphthol sulfate	Xenobiotics	Chemical	100020515	3658	223.007	74428				0.8	0.212084	0.0726523	0.0696857	0.354483	0.00361507	0.0112641	0.0740307	0	42	0.342245
nonanoylcarnitine (C9)	Lipid	Fatty Acid Metabolism (Acyl Carnitine, Medium Chain)	100006620	1003	302.233				HMDB13288	1.46667	-0.2114	0.072655	-0.353804	-0.068996	0.00372582	0.0111915	0.0740307	0	43	-0.209473
myristoylcarnitine (C14)	Lipid	Fatty Acid Metabolism (Acyl Carnitine, Long Chain Saturated)	100001270	1350	372.311	6426854	18822-89-4		HMDB05066	0.666667	-0.211341	0.0726552	-0.353745	-0.0689363	0.00373556	0.0111852	0.0740307	0	44	-0.154898
N-acetylcarnosine	Amino Acid	Histidine Metabolism	100004046	1235	267.11	9903482	56353-15-2		HMDB12881	0.133333	-0.211207	0.0726557	-0.353612	-0.0688014	0.00375763	0.0111711	0.0740307	0	45	-0.105355
2R,3R-dihydroxybutyrate	Lipid	Fatty Acid, Dihydroxy	100002367	1543	119.035		759-06-8		HMDB00498	0	0.211175	0.0726559	0.0687694	0.35358	0.00376289	0.0111677	0.0740307	0	46	0.0988322
X - 21796	Unknown	Unknown		1625	138.057					0	-0.209721	0.0726615	-0.352138	-0.0673049	0.00401055	0.0110145	0.0772243	0	47	-0.13417
3b-hydroxy-5-cholenoic acid	Lipid	Secondary Bile Acid Metabolism	100004182	5205	373.275	92997	5255-17-4		HMDB00308	8.4	-0.208606	0.0726658	-0.351031	-0.0661811	0.00421051	0.0108977	0.0791554	0	48	-0.108617
glutamine conjugate of C6H10O2 (1)*	Partially Characterized Molecules	Partially Characterized Molecules	100020261	2404	241.119					0.8	-0.207658	0.0726694	-0.35009	-0.0652258	0.00438755	0.0107988	0.0791554	0	49	-0.145429
linoleoylcarnitine (C18:2)*	Lipid	Fatty Acid Metabolism (Acyl Carnitine, Polyunsaturated)	100003151	1430	424.342	6450015	36816-10-1		HMDB06469	0	-0.20734	0.0726706	-0.349775	-0.0649057	0.00444837	0.0107658	0.0791554	0	50	-0.0575712
X - 11299	Unknown	Unknown		4886	507.222					0	-0.207276	0.0726709	-0.349711	-0.0648413	0.00446069	0.0107592	0.0791554	0	51	-0.353496
cortolone glucuronide (1)	Lipid	Corticosteroids	100015971	4600	541.265					0.266667	0.206777	0.0726728	0.0643384	0.349216	0.00455802	0.0107074	0.0793272	0	52	0.142228
10-undecenoate (11:1n1)	Lipid	Medium Chain Fatty Acid	100001197	5085.8	183.139	14891	1333-28-4	C13910	HMDB33724	0	-0.205269	0.0726785	-0.347718	-0.0628188	0.00486391	0.0105518	0.0810506	0	53	-0.209866
2,6-dihydroxybenzoic acid	Xenobiotics	Drug - Topical Agents	100020837	2575	153.019	9338	303-07-1		HMDB13676	0	-0.205174	0.0726788	-0.347625	-0.0627235	0.00488369	0.010542	0.0810506	0	54	-0.240986
X - 21286	Unknown	Unknown		1550	164.036					0.266667	-0.204974	0.0726796	-0.347426	-0.0625222	0.00492573	0.0105215	0.0810506	0	55	-0.189276
X - 24544	Unknown	Unknown		4448	411.184					0.133333	-0.204457	0.0726815	-0.346913	-0.0620014	0.005036	0.0104685	0.0813854	0	56	-0.12474
laurylcarnitine (C12)	Lipid	Fatty Acid Metabolism (Acyl Carnitine, Medium Chain)	100001392	1235	344.279	10427569	25518-54-1		HMDB02250	0	-0.203929	0.0726835	-0.346389	-0.0614695	0.00515094	0.0104145	0.0817825	0	57	-0.157922
sphingomyelin (d17:2/16:0, d18:2/15:0)*	Lipid	Sphingomyelins	100015793	1837	687.544					1.86667	0.202738	0.072688	0.0602698	0.345207	0.00541887	0.0102932	0.0845531	0	58	0.0579438
phenyllactate (PLA)	Amino Acid	Phenylalanine Metabolism	100000774	2208	165.056	3848	828-01-3	C05607	HMDB00779	0	-0.201645	0.072692	-0.344121	-0.0591682	0.00567592	0.0101825	0.0870628	0	59	-0.0700963
glutamate	Amino Acid	Glutamate Metabolism	561	1500	148.06	611	56-86-0	C00025	HMDB00148	0	0.199155	0.0727012	0.0566602	0.341649	0.00630255	0.00993254	0.0935027	0	60	0.134441
sphingomyelin (d18:1/20:1, d18:2/20:0)*	Lipid	Sphingomyelins	100006292	2383	757.622		222403-67-0			0	0.198807	0.0727025	0.0563106	0.341304	0.00639467	0.00989795	0.0935027	0	61	0.0412641
decanoylcarnitine (C10)	Lipid	Fatty Acid Metabolism (Acyl Carnitine, Medium Chain)	100001251	5236	376.234	10245190	1492-27-9		HMDB00651	0.133333	-0.198766	0.0727026	-0.341263	-0.056269	0.00640571	0.00989384	0.0935027	0	62	-0.196853
oleoyl-linolenoyl-glycerol (18:1/18:3) [2]*	Lipid	Diacylglycerol	100010944	2819	634.54				HMDB07220	18.6667	0.197243	0.0727082	0.0547348	0.339751	0.00682508	0.00974277	0.0980428	0	63	0.218654
N-stearoyl-sphingosine (d18:1/18:0)*	Lipid	Ceramides	1547	3392	566.551	5283565	104404-17-3		HMDB04950	0.133333	0.196672	0.0727103	0.0541594	0.339184	0.00698861	0.00968641	0.0988234	0	64	0.115028
p-cresol sulfate	Xenobiotics	Benzoate Metabolism	100001315	2890	187.007	4615423	3233-57-7		HMDB11635	0	-0.195401	0.0727148	-0.337923	-0.0528804	0.0073648	0.00956171	0.102541	0	65	-0.222951
aspartate	Amino Acid	Alanine and Aspartate Metabolism	234	1165	134.045	5960	56-84-8	C00049	HMDB00191	0	0.194382	0.0727185	0.0518538	0.33691	0.00767976	0.00946219	0.105306	0	66	0.0830781
sphingomyelin (d18:1/18:1, d18:2/18:0)	Lipid	Sphingomyelins	100002106	2167	729.591	6443882	108392-10-5		HMDB12101	0	0.193489	0.0727217	0.0509541	0.336023	0.00796561	0.00937542	0.106236	0	67	0.037708
3-hydroxyoctanoate	Lipid	Fatty Acid, Monohydroxy	100000773	3446	159.103	26613	88930-08-9		HMDB01954	0	-0.193437	0.0727219	-0.335972	-0.0509024	0.00798234	0.00937044	0.106236	0	68	-0.154116
X - 25810	Unknown	Unknown		1927	144.102					1.33333	-0.19258	0.0727249	-0.335121	-0.0500396	0.00826595	0.0092876	0.108416	0	69	-0.0850846
asparagine	Amino Acid	Alanine and Aspartate Metabolism	917	1225	133.061	6267	70-47-3	C00152	HMDB00168	0	-0.191956	0.0727271	-0.334501	-0.0494105	0.00847834	0.00922745	0.109613	0	70	-0.0123763
21-hydroxypregnenolone disulfate	Lipid	Pregnenolone Steroids	100001999	3935	245.067	134595	1164-98-3			0	-0.191464	0.0727288	-0.334012	-0.0489153	0.00864897	0.00918022	0.10966	0	71	-0.0893612
3-bromo-5-chloro-2,6-dihydroxybenzoic acid*	Xenobiotics	Chemical	100021707	4505	264.891					2.66667	-0.191249	0.0727296	-0.333799	-0.0486994	0.00872432	0.00915967	0.10966	0	72	-0.0792324
4-ethylcatechol sulfate	Xenobiotics	Benzoate Metabolism	100020536	3379	217.018					10	-0.190202	0.0727333	-0.332759	-0.0476451	0.00910074	0.00905964	0.112291	0	73	-0.246424
1-linoleoyl-GPC (18:2)	Lipid	Lysophospholipid	100001395	1465	520.34	11988421		C04100	HMDB10386	0	-0.189828	0.0727346	-0.332388	-0.0472686	0.0092386	0.00902406	0.112291	0	74	-0.0664462
1-linoleoyl-GPE (18:2)*	Lipid	Lysophospholipid	100001570	1482	478.293	52925130			HMDB11507	0	-0.189648	0.0727352	-0.332209	-0.0470866	0.00930591	0.00900689	0.112291	0	75	-0.0657408
2-oxoarginine*	Amino Acid	Urea cycle; Arginine and Proline Metabolism	100002784	1760	174.087	558	663193	C03771	HMDB04225	0.133333	0.188709	0.0727385	0.0461413	0.331276	0.00966266	0.00891792	0.115062	0	76	0.136168
oleoyl-arachidonoyl-glycerol (18:1/20:4) [2]*	Lipid	Diacylglycerol	100010937	2990	660.556				HMDB07228	2.93333	0.187862	0.0727414	0.0452888	0.330435	0.00999477	0.00883807	0.117471	0	77	0.174107
eicosenoylcarnitine (C20:1)*	Lipid	Fatty Acid Metabolism (Acyl Carnitine, Monounsaturated)	100015838	1484	454.389					6	-0.187254	0.0727435	-0.329831	-0.0446765	0.0102395	0.00878094	0.118805	0	78	-0.105648
X - 11315	Unknown	Unknown		1157	128.071					0.133333	-0.186557	0.0727459	-0.329139	-0.0439749	0.0105265	0.0087157	0.120029	0	79	-0.103749
X - 21310	Unknown	Unknown		2235	233.985					0	-0.18623	0.072747	-0.328814	-0.043646	0.0106635	0.0086852	0.120029	0	80	-0.0592393
octanoylcarnitine (C8)	Lipid	Fatty Acid Metabolism (Acyl Carnitine, Medium Chain)	100001247	950	288.217	123701	3671-77-0	C02838	HMDB00791	0	-0.185876	0.0727482	-0.328463	-0.0432899	0.0108136	0.00865224	0.120029	0	81	-0.169204
X - 11849	Unknown	Unknown		3215	266.018					10	-0.185732	0.0727487	-0.328319	-0.0431442	0.0108756	0.00863877	0.120029	0	82	-0.451212
etiocholanolone glucuronide	Lipid	Androgenic Steroids	100005403	4915	465.249	270605	621890		HMDB04484	1.06667	-0.184765	0.072752	-0.327359	-0.0421708	0.0112976	0.00854905	0.123185	0	83	-0.144155
beta-alanine	Nucleotide	Pyrimidine Metabolism, Uracil containing	244	1905	90.055	239	56-41-7;107-95-9	C00099	HMDB00056	0.266667	0.184114	0.0727542	0.041516	0.326713	0.0115896	0.00848896	0.12472	0	84	0.0915387
bilirubin (E,E)*	Cofactors and Vitamins	Hemoglobin and Porphyrin Metabolism	100001950	1045	585.271	5315454				0	-0.183607	0.0727559	-0.326209	-0.0410058	0.0118218	0.00844228	0.12472	0	85	-0.160768
17alpha-hydroxypregnenolone 3-sulfate	Lipid	Pregnenolone Steroids	100002128	4800	411.185	152971	28901-70-4		HMDB00416	10.4	-0.183542	0.0727561	-0.326144	-0.0409404	0.0118519	0.00843631	0.12472	0	86	-0.211193
N,N,N-trimethyl-alanylproline betaine (TMAP)	Amino Acid	Urea cycle; Arginine and Proline Metabolism	100020217	1596	289.14					0	-0.183212	0.0727572	-0.325816	-0.0406078	0.0120057	0.00840596	0.124887	0	87	-0.0471426
3-methoxytyrosine	Amino Acid	Tyrosine Metabolism	1342	1606	210.077	1670	300-48-1		HMDB01434	0	-0.182031	0.0727612	-0.324643	-0.0394186	0.0125706	0.0082979	0.129277	0	88	-0.0517884
phytanate	Xenobiotics	Food Component/Plant	466	5908	311.296	26840	14721-66-5	C01607	HMDB00801	0.133333	-0.180893	0.072765	-0.323512	-0.0382736	0.0131365	0.00819452	0.132814	0	89	-0.156014
phosphate	Energy	Oxidative Phosphorylation	461	576	98.9842	1061	7664-38-2	C00009	HMDB01429	0	-0.180472	0.0727664	-0.323094	-0.0378494	0.0133517	0.00815638	0.132814	0	90	-0.0395591
1-stearoyl-GPS (18:0)*	Lipid	Lysophospholipid	100004327	5800	524.299	9547101				17.2	0.179843	0.0727685	0.0372163	0.322469	0.0136789	0.00809962	0.132814	0	91	0.21876
ethyl alpha-glucopyranoside	Xenobiotics	Food Component/Plant	100015965	1248	226.129	428040	34625-23-5			18	-0.179531	0.0727695	-0.32216	-0.0369032	0.0138433	0.00807162	0.132814	0	92	-0.51862
catechol sulfate	Xenobiotics	Benzoate Metabolism	100001605	1906	188.986	3083879	4918-96-1		HMDB59724	0	-0.179431	0.0727698	-0.32206	-0.0368022	0.0138967	0.0080626	0.132814	0	93	-0.0980832
X - 23997	Unknown	Unknown		1634	223.075					0.933333	-0.179341	0.0727701	-0.32197	-0.0367113	0.0139448	0.00805449	0.132814	0	94	-0.285913
2,3-dihydroxy-2-methylbutyrate	Amino Acid	Leucine, Isoleucine and Valine Metabolism	100010869	787	133.051	301941	14868-24-7		HMDB29576	15.7333	-0.179078	0.072771	-0.321709	-0.0364463	0.0140862	0.00803086	0.132814	0	95	-0.0922746
3-hydroxydecanoate	Lipid	Fatty Acid, Monohydroxy	100000997	4634.7	187.134	26612	5561-87-5		HMDB02203	0	-0.17902	0.0727712	-0.321651	-0.0363883	0.0141173	0.00802569	0.132814	0	96	-0.175125
androstenediol (3beta,17beta) disulfate (2)	Lipid	Androgenic Steroids	100001994	4065	224.062	87120982		C04295	HMDB03818	0	-0.178802	0.0727719	-0.321435	-0.0361694	0.0142353	0.0080062	0.132814	0	97	-0.0723508
methylsuccinate	Amino Acid	Leucine, Isoleucine and Valine Metabolism	2051	2800	131.035	10349	498-21-5		HMDB01844	0	-0.178501	0.0727729	-0.321136	-0.0358665	0.0144	0.00797927	0.13298	0	98	-0.0701156
X - 16580	Unknown	Unknown		2537	222.079					0.133333	-0.177857	0.072775	-0.320496	-0.0352184	0.014758	0.0079218	0.1333	0	99	-0.136536
phenylacetylglutamine	Peptide	Acetylated Peptides	100001417	2330	263.104	92258	28047-15-6	C04148	HMDB06344	0	-0.17771	0.0727755	-0.32035	-0.0350703	0.0148409	0.00790869	0.1333	0	100	-0.213863
S-methylcysteine	Amino Acid	Methionine, Cysteine, SAM and Taurine Metabolism	100002749	880	134.028	24417	1187-84-4		HMDB02108	0	-0.177647	0.0727757	-0.320288	-0.0350068	0.0148766	0.00790308	0.1333	0	101	-0.0806763
1-palmitoyl-GPE (16:0)	Lipid	Lysophospholipid	100001567	1544	454.293	9547069	53862-35-4		HMDB11503	0	-0.176401	0.0727797	-0.319049	-0.0337524	0.0155969	0.00779256	0.138384	0	102	-0.100981
cis-4-decenoylcarnitine (C10:1)	Lipid	Fatty Acid Metabolism (Acyl Carnitine, Monounsaturated)	100002259	1057	314.233		98930-66-6			0	-0.174715	0.0727852	-0.317374	-0.0320563	0.0166195	0.00764436	0.144799	0	103	-0.103577
2-keto-3-deoxy-gluconate	Xenobiotics	Food Component/Plant	100005946	1900	177.041	161227	17510-99-5	C00204	HMDB01353	3.6	-0.174023	0.0727874	-0.316686	-0.0313594	0.0170564	0.00758388	0.144799	0	104	-0.0839422
5alpha-androstan-3alpha,17beta-diol disulfate	Lipid	Androgenic Steroids	100002017	4275	225.07					19.6	-0.173805	0.0727881	-0.31647	-0.0311406	0.0171956	0.00756494	0.144799	0	105	-0.388929
myristoleoylcarnitine (C14:1)*	Lipid	Fatty Acid Metabolism (Acyl Carnitine, Monounsaturated)	100006051	1316	370.295	90659872	889848-55-9			0	-0.173593	0.0727888	-0.316259	-0.0309275	0.0173322	0.00754652	0.144799	0	106	-0.159908
sphingadienine	Lipid	Sphingolipid Synthesis	100015643	1350	298.274	6449795	25696-03-1			18.4	0.173537	0.072789	0.0308711	0.316204	0.0173685	0.00754165	0.144799	0	107	0.159454
taurolithocholate 3-sulfate	Lipid	Secondary Bile Acid Metabolism	100001658	5027	280.622	440071	64936-83-0	C03642	HMDB02580	1.06667	-0.173436	0.0727893	-0.316103	-0.0307689	0.0174345	0.00753282	0.144799	0	108	-0.165869
3-hydroxyhexanoate	Lipid	Fatty Acid, Monohydroxy	100006367	1082	131.071	151492	10191-24-9			0	-0.172933	0.0727909	-0.315603	-0.0302633	0.017764	0.00748923	0.144799	0	109	-0.0688539
spermine	Amino Acid	Polyamine Metabolism	507	758	203.223	1103	71-44-3	C00750	HMDB01256	10.1333	0.172736	0.0727915	0.0300651	0.315408	0.0178946	0.00747219	0.144799	0	110	0.110165
1-(1-enyl-palmitoyl)-2-arachidonoyl-GPE (P-16:0/20:4)*	Lipid	Plasmalogen	100009002	2270	724.528				HMDB11352	0	0.172606	0.0727919	0.0299341	0.315278	0.0179815	0.00746092	0.144799	0	111	0.112496
2-aminophenol sulfate	Xenobiotics	Chemical	100004322	1677	188.002	181670			HMDB61116	0.4	-0.172508	0.0727922	-0.31518	-0.029835	0.0180474	0.00745241	0.144799	0	112	-0.23817
carotene diol (2)	Cofactors and Vitamins	Vitamin A Metabolism	100015967	1904	568.428					0	-0.172459	0.0727924	-0.315132	-0.0297863	0.0180798	0.00744823	0.144799	0	113	-0.108415
inosine	Nucleotide	Purine Metabolism, (Hypo)Xanthine/Inosine containing	361	1602.1	267.074	6021	58-63-9	C00294	HMDB00195	19.8667	0.17155	0.0727952	0.0288717	0.314229	0.0186992	0.00736993	0.148153	0	114	0.06579
1-oleoyl-GPC (18:1)	Lipid	Lysophospholipid	100001272	1540	522.355	16081932	19420-56-5		HMDB02815	0	-0.171367	0.0727958	-0.314047	-0.0286876	0.0188261	0.00735422	0.148153	0	115	-0.0595546
2-hydroxylaurate	Lipid	Fatty Acid, Monohydroxy	100008934	5211	215.165	97783	2984-55-6			14.1333	-0.170811	0.0727976	-0.313494	-0.0281275	0.0192169	0.00730651	0.149393	0	116	-0.0382093
3-indoxyl sulfate	Amino Acid	Tryptophan Metabolism	100000467	2222.2	212.002	10258	2642-37-7		HMDB00682	0	-0.170674	0.072798	-0.313358	-0.0279901	0.0193138	0.00729483	0.149393	0	117	-0.051456
pristanate	Lipid	Fatty Acid, Branched	477	5773	297.28	123929	1189-37-3		HMDB00795	8.66667	-0.17011	0.0727998	-0.312798	-0.0274228	0.0197185	0.00724671	0.151231	0	118	-0.201309
argininate*	Amino Acid	Urea cycle; Arginine and Proline Metabolism	100002769	2150	176.103	160437	157-07-3		HMDB03148	0.533333	0.169136	0.0728028	0.0264421	0.311829	0.0204356	0.0071639	0.155414	0	119	0.131426
N-acetylhistidine	Amino Acid	Histidine Metabolism	100001293	2088	196.073	75619	39145-52-3	C02997	HMDB32055	9.6	-0.168857	0.0728037	-0.311552	-0.026162	0.0206445	0.00714034	0.155578	0	120	-0.0489426
2-hydroxy-3-methylvalerate	Amino Acid	Leucine, Isoleucine and Valine Metabolism	100001541	1800	131.071	164623	488-15-3		HMDB00317	0	-0.168385	0.0728051	-0.311083	-0.0256871	0.021003	0.00710047	0.155578	0	121	-0.124859
glutamine	Amino Acid	Glutamate Metabolism	563	1291	147.076	5961	56-85-9	C00064	HMDB00641	0	-0.168294	0.0728054	-0.310992	-0.0255953	0.021073	0.00709278	0.155578	0	122	-0.0340861
X - 21285	Unknown	Unknown		4500	365.143					1.73333	-0.167993	0.0728063	-0.310693	-0.0252923	0.0213052	0.00706742	0.155578	0	123	-0.145854
X - 23639	Unknown	Unknown		1640	134.081					0	-0.167978	0.0728064	-0.310678	-0.0252773	0.0213167	0.00706616	0.155578	0	124	-0.104249
X - 18779	Unknown	Unknown		1969	209.045					1.33333	0.166673	0.0728104	0.0239645	0.309381	0.0223493	0.0069568	0.161809	0	125	0.0748303
X - 21353	Unknown	Unknown		5196	239.166					0.266667	-0.166036	0.0728123	-0.308748	-0.0233239	0.0228688	0.00690374	0.162599	0	126	-0.159232
p-cresol glucuronide*	Amino Acid	Tyrosine Metabolism	100006191	2420	283.082	154035	17680-99-8		HMDB11686	7.73333	-0.165981	0.0728125	-0.308694	-0.0232687	0.022914	0.00689918	0.162599	0	127	-0.277255
sphinganine	Lipid	Sphingolipid Synthesis	313	1413	302.305	3126	3102-56-5	C00836	HMDB00269	14.6667	0.16588	0.0728128	0.0231671	0.308593	0.0229975	0.00689079	0.162599	0	128	0.175435
N-palmitoylserine	Lipid	Endocannabinoid	100015640	5557	342.265	6453686	58725-46-5;474943-14-1			18.4	-0.165488	0.072814	-0.308203	-0.0227724	0.0233243	0.00685823	0.163632	0	129	-0.056964
pregnenediol disulfate (C21H34O8S2)*	Lipid	Pregnenolone Steroids	100001993	3868	238.077					0	-0.165111	0.0728152	-0.307828	-0.0223929	0.0236423	0.00682699	0.164587	0	130	-0.116274
sphingomyelin (d18:1/22:1, d18:2/22:0, d16:1/24:1)*	Lipid	Sphingomyelins	100006295	2666	785.653				HMDB12104	0	0.164368	0.0728174	0.021646	0.30709	0.0242792	0.00676573	0.166928	0	131	0.0194782
X - 23590	Unknown	Unknown		1466	204.086					4	0.16429	0.0728176	0.021567	0.307012	0.0243474	0.00675927	0.166928	0	132	0.0850802
2-ketocaprylate	Amino Acid	Leucine, Isoleucine and Valine Metabolism	100020833	3951	157.087	67600	328-51-8		HMDB13211	0	-0.163513	0.07282	-0.30624	-0.0207854	0.0250315	0.00669548	0.170327	0	133	-0.0648182
(N(1) + N(8))-acetylspermidine	Amino Acid	Polyamine Metabolism	100016038	3080	188.176					0	-0.163061	0.0728213	-0.30579	-0.0203307	0.025437	0.00665852	0.171795	0	134	-0.0898487
dimethylarginine (SDMA + ADMA)	Amino Acid	Urea cycle; Arginine and Proline Metabolism	100001810	2850	203.15	123831	102783-24-4	C03626	HMDB01539	0	-0.162491	0.072823	-0.305224	-0.0197576	0.0259562	0.00661206	0.173652	0	135	-0.0267821
1-palmitoyl-GPC (16:0)	Lipid	Lysophospholipid	100001263	1525	496.34	86554	17364-16-8		HMDB10382	0	-0.162339	0.0728235	-0.305073	-0.0196052	0.0260958	0.00659974	0.173652	0	136	-0.0320528
X - 11847	Unknown	Unknown		3087	259.01					17.6	-0.162053	0.0728243	-0.304789	-0.0193175	0.0263611	0.0065765	0.174137	0	137	-0.274851
4-methyl-2-oxopentanoate	Amino Acid	Leucine, Isoleucine and Valine Metabolism	100000551	2170	129.056	70	816-66-0	C00233	HMDB00695	0	-0.161599	0.0728257	-0.304338	-0.0188611	0.0267867	0.00653973	0.175667	0	138	-0.0446516
linolenoylcarnitine (C18:3)*	Lipid	Fatty Acid Metabolism (Acyl Carnitine, Polyunsaturated)	100015831	1310	422.327					12	-0.160778	0.0728281	-0.303521	-0.0180345	0.0275728	0.00647338	0.179521	0	139	-0.0661364
carotene diol (3)	Cofactors and Vitamins	Vitamin A Metabolism	100015968	1948	568.428					1.73333	-0.160101	0.0728301	-0.302848	-0.0173541	0.0282346	0.00641902	0.182517	0	140	-0.0567485
X - 12849	Unknown	Unknown		4696	331.176					5.6	-0.159635	0.0728315	-0.302384	-0.0168851	0.0286988	0.00638168	0.182944	0	141	-0.220275
oleoylcarnitine (C18:1)	Lipid	Fatty Acid Metabolism (Acyl Carnitine, Monounsaturated)	100001501	1423	426.358	6441392	38677-66-6		HMDB05065	0	-0.159629	0.0728315	-0.302378	-0.0168788	0.028705	0.00638118	0.182944	0	142	-0.0508203
glucose	Carbohydrate	Glycolysis, Gluconeogenesis, and Pyruvate Metabolism	572	2342	225.062	79025	50-99-7	C00031	HMDB00122	0	0.158663	0.0728343	0.0159072	0.301418	0.0296876	0.00630418	0.184597	0	143	0.0154763
tartronate (hydroxymalonate)	Xenobiotics	Food Component/Plant	100000840	610	118.999	45	80-69-3	C02287	HMDB35227	0.133333	-0.158652	0.0728343	-0.301408	-0.015897	0.0296982	0.00630336	0.184597	0	144	-0.0784156
6-hydroxyindole sulfate	Xenobiotics	Chemical	100006260	2498	212.002					0	-0.158586	0.0728345	-0.301342	-0.0158306	0.0297663	0.00629812	0.184597	0	145	-0.0682141
5-methyluridine (ribothymidine)	Nucleotide	Pyrimidine Metabolism, Uracil containing	100001446	1778.1	257.078	445408	1463-10-1		HMDB00884	0	-0.158573	0.0728346	-0.301329	-0.0158171	0.0297803	0.00629705	0.184597	0	146	-0.0744715
X - 25419	Unknown	Unknown		1629.2	129.066					2.66667	-0.158281	0.0728354	-0.301039	-0.0155238	0.0300833	0.00627391	0.185207	0	147	-0.149822
pregnenediol sulfate (C21H34O5S)*	Lipid	Pregnenolone Steroids	100002067	5000	397.205		1247-64-9			0	-0.157833	0.0728367	-0.300593	-0.0150731	0.0305542	0.00623843	0.186509	0	148	-0.15194
sphingomyelin (d18:2/21:0, d16:2/23:0)*	Lipid	Sphingomyelins	100015790	2330	771.638					0	0.157689	0.0728371	0.0149281	0.30045	0.0307069	0.00622705	0.186509	0	149	0.0534288
3-hydroxyhippurate	Xenobiotics	Benzoate Metabolism	100002122	1687	194.046	450268	1637-75-8		HMDB06116	0.4	-0.157255	0.0728384	-0.300019	-0.0144921	0.0311704	0.00619285	0.188062	0	150	-0.298667
S-allylcysteine	Xenobiotics	Food Component/Plant	100004509	2690	162.058	98280	21593-77-1		HMDB34323	15.0667	-0.156766	0.0728398	-0.299532	-0.0140004	0.0317003	0.0061544	0.189992	0	151	-0.339368
cortisol	Lipid	Corticosteroids	356	4710	361.202	5754	50-23-7	C00735	HMDB00063	0	-0.156311	0.0728411	-0.299079	-0.0135423	0.0322009	0.00611869	0.191722	0	152	-0.0955989
beta-cryptoxanthin	Cofactors and Vitamins	Vitamin A Metabolism	100001977	2560	552.433	6384256	472-70-8		HMDB33844	0	-0.156103	0.0728417	-0.298873	-0.0133332	0.0324316	0.00610242	0.191834	0	153	-0.172435
X - 18887	Unknown	Unknown		2229	328.152					1.86667	-0.155778	0.0728426	-0.29855	-0.0130066	0.0327949	0.00607705	0.192723	0	154	-0.0807172
pyroglutamine*	Amino Acid	Glutamate Metabolism	100001540	1900	129.066	134508	2353-44-8			0	-0.155491	0.0728435	-0.298264	-0.0127176	0.0331191	0.00605465	0.193373	0	155	-0.089576
1-oleoyl-2-docosahexaenoyl-GPC (18:1/22:6)*	Lipid	Phosphatidylcholine (PC)	100009130	2011	832.585				HMDB08123	0	-0.155256	0.0728441	-0.29803	-0.0124815	0.0333861	0.00603638	0.193682	0	156	-0.0557186
heptenedioate (C7:1-DC)*	Lipid	Fatty Acid, Dicarboxylate	100019981	2816	157.051					6.26667	-0.154261	0.072847	-0.297041	-0.0114812	0.0345377	0.00595927	0.199087	0	157	-0.0699218
X - 13431	Unknown	Unknown		1015	302.232					2.13333	-0.153529	0.072849	-0.296314	-0.0107454	0.0354063	0.00590287	0.202656	0	158	-0.225991
X - 17653	Unknown	Unknown		5128	365.269					0.266667	-0.153193	0.07285	-0.295978	-0.0104066	0.0358125	0.00587699	0.202656	0	159	-0.0523595
X - 15666	Unknown	Unknown		2755	221.092					0	-0.153135	0.0728501	-0.295921	-0.0103487	0.0358822	0.00587257	0.202656	0	160	-0.0320568
2'-O-methylcytidine	Nucleotide	Pyrimidine Metabolism, Cytidine containing	100010895	2411	258.108	150971	2140-72-9			12.9333	-0.152995	0.0728505	-0.295782	-0.0102078	0.0360527	0.00586183	0.202656	0	161	-0.0671743
2S,3R-dihydroxybutyrate	Lipid	Fatty Acid, Dihydroxy	100002284	1660	119.035	10964471	5057-93-2		HMDB02453	0	-0.15281	0.072851	-0.295598	-0.0100224	0.0362778	0.00584771	0.202663	0	162	-0.158947
gentisate	Amino Acid	Tyrosine Metabolism	100000447	905	153.019	3469	490-79-9	C00628	HMDB00152	5.33333	-0.152311	0.0728524	-0.295102	-0.00952039	0.0368937	0.00580956	0.204839	0	163	-0.0864603
alpha-hydroxyisocaproate	Amino Acid	Leucine, Isoleucine and Valine Metabolism	100000706	1840	131.071	83697	10303-64-7	C03264	HMDB00746	0.133333	-0.151054	0.0728559	-0.293852	-0.00825644	0.0384838	0.00571406	0.210443	0	164	-0.095163
X - 12822	Unknown	Unknown		2790	389.093					3.33333	-0.150966	0.0728562	-0.293764	-0.00816775	0.0385975	0.00570739	0.210443	0	165	-0.147443
3-(3-amino-3-carboxypropyl)uridine*	Nucleotide	Pyrimidine Metabolism, Uracil containing	100001426	1369	344.11	171198	52745-94-5			4.66667	-0.15076	0.0728568	-0.293559	-0.0079608	0.038864	0.00569183	0.210443	0	166	-0.0464256
trigonelline (N'-methylnicotinate)	Cofactors and Vitamins	Nicotinate and Nicotinamide Metabolism	100001092	1388	138.055	5570	535-83-1	C01004	HMDB00875	0	-0.150635	0.0728571	-0.293435	-0.00783534	0.0390263	0.00568242	0.210443	0	167	-0.186625
glutamine conjugate of C7H12O2*	Partially Characterized Molecules	Partially Characterized Molecules	100020259	3053	255.135					6.8	-0.149902	0.0728591	-0.292706	-0.0070981	0.0399917	0.00562723	0.210443	0	168	-0.241229
quinolinate	Cofactors and Vitamins	Nicotinate and Nicotinamide Metabolism	182	845	168.029	1066	89-00-9	C03722	HMDB00232	0.133333	0.149817	0.0728594	0.00701255	0.292621	0.0401051	0.00562084	0.210443	0	169	0.056905
linoleoyl-arachidonoyl-glycerol (18:2/20:4) [2]*	Lipid	Diacylglycerol	100010923	2650	658.54				HMDB07257	1.6	0.149732	0.0728596	0.00692695	0.292537	0.0402187	0.00561445	0.210443	0	170	0.167386
stearidonate (18:4n3)	Lipid	Long Chain Polyunsaturated Fatty Acid (n3 and n6)	100001229	5395	275.202	5312508	111174-40-4	C16300	HMDB06547	0.533333	0.149681	0.0728597	0.00687633	0.292486	0.0402861	0.00561068	0.210443	0	171	0.0991307
homoarginine	Amino Acid	Urea cycle; Arginine and Proline Metabolism	100000961	2882	189.135	9085	156-86-5	C01924	HMDB00670	0	0.149675	0.0728597	0.00687027	0.29248	0.0402942	0.00561023	0.210443	0	172	0.0927332
gamma-glutamylcitrulline*	Peptide	Gamma-glutamyl Amino Acid	100020241	1644	305.146					0	-0.149668	0.0728598	-0.292473	-0.00686277	0.0403042	0.00560967	0.210443	0	173	-0.0633332
X - 17335	Unknown	Unknown		1052	248.168					4.13333	-0.149551	0.0728601	-0.292357	-0.00674524	0.040461	0.00560091	0.210443	0	174	-0.0915885
X - 24549	Unknown	Unknown		2610	202.051					2.66667	0.149259	0.0728609	0.00645118	0.292066	0.0408555	0.00557902	0.211281	0	175	0.0539859
cinnamoylglycine	Xenobiotics	Food Component/Plant	100002253	3127	204.067	709625	16534-24-0		HMDB11621	5.73333	-0.148619	0.0728626	-0.29143	-0.00580865	0.041729	0.00553135	0.214573	0	176	-0.139694
nicotinamide	Cofactors and Vitamins	Nicotinate and Nicotinamide Metabolism	432	1942	123.055	936	98-92-0	C00153	HMDB01406	0	0.148162	0.0728639	0.00534857	0.290975	0.0423642	0.00549733	0.216608	0	177	0.0983629
X - 21258	Unknown	Unknown		3915	213.023					0	-0.147597	0.0728654	-0.290413	-0.00478053	0.0431596	0.00545548	0.219435	0	178	-0.148733
N-acetylglucosamine/N-acetylgalactosamine	Carbohydrate	Aminosugar Metabolism	100006435	715	222.097	24139			HMDB00215	2.66667	0.146305	0.0728689	0.00348177	0.289128	0.0450257	0.0053604	0.227644	0	179	0.0807988
N-acetyl-beta-alanine	Nucleotide	Pyrimidine Metabolism, Uracil containing	100002102	1750	130.051	76406	3025-95-4	C01073		0.666667	-0.146087	0.0728695	-0.288911	-0.0032629	0.0453468	0.00534445	0.227994	0	180	-0.0464419
3-methylhistidine	Amino Acid	Histidine Metabolism	100000042	2670	170.092	64969	368-16-1	C01152	HMDB00479	0.4	0.145793	0.0728703	0.00296757	0.288619	0.0457831	0.00532298	0.22884	0	181	0.14457
pregnenetriol disulfate*	Lipid	Pregnenolone Steroids	100021104	3504	246.075					0	-0.145488	0.0728711	-0.288316	-0.00266111	0.0462396	0.00530074	0.22884	0	182	-0.132135
X - 11470	Unknown	Unknown		4151	525.271					0.133333	-0.145466	0.0728711	-0.288293	-0.00263831	0.0462737	0.00529909	0.22884	0	183	-0.117818
behenoyl dihydrosphingomyelin (d18:0/22:0)*	Lipid	Dihydrosphingomyelins	100009026	3150	789.684				HMDB12091	0	0.144981	0.0728724	0.00215068	0.287811	0.0470084	0.00526381	0.230844	0	184	0.0565342
2-palmitoyl-GPC (16:0)*	Lipid	Lysophospholipid	100001562	6215	570.341	15061532			HMDB61702	0	-0.144755	0.072873	-0.287586	-0.00192386	0.0473534	0.00524743	0.230844	0	185	-0.0524359
X - 24574	Unknown	Unknown		3748	245.067					18	-0.144625	0.0728734	-0.287457	-0.00179344	0.0475528	0.00523803	0.230844	0	186	-0.203165
sphingosine	Lipid	Sphingosines	297	1393	300.29	5353955	123-78-4	C00319	HMDB00252	1.06667	0.144415	0.0728739	0.00158193	0.287248	0.0478776	0.0052228	0.230844	0	187	0.0720236
X - 24546	Unknown	Unknown		3289	231.051					0.133333	-0.144365	0.0728741	-0.287199	-0.00153219	0.0479543	0.00521922	0.230844	0	188	-0.177074
androstenediol (3alpha, 17alpha) monosulfate (2)	Lipid	Androgenic Steroids	100002026	4712	369.174					0.533333	-0.143578	0.0728761	-0.286416	-0.000741147	0.0491874	0.00516247	0.235504	0	189	-0.0981404
tetradecanedioate (C14-DC)	Lipid	Fatty Acid, Dicarboxylate	100001613	3985	257.176	13185	821-38-5		HMDB00872	0.666667	-0.143417	0.0728766	-0.286255	-0.000579297	0.0494429	0.0051509	0.235504	0	190	-0.0927049
X - 16576	Unknown	Unknown		4496	167.108					14.2667	-0.142941	0.0728778	-0.285781	-0.000100031	0.0502061	0.00511671	0.237888	0	191	-0.112708
1-(1-enyl-stearoyl)-2-arachidonoyl-GPE (P-18:0/20:4)*	Lipid	Plasmalogen	100008999	2511	752.559	9547058			HMDB05779	0	0.142587	0.0728787	-0.00025574	0.285429	0.0507791	0.0050914	0.238923	0	192	0.0821864
X - 22162	Unknown	Unknown		960	150.058					0	-0.14248	0.072879	-0.285323	0.000362818	0.0509526	0.0050838	0.238923	0	193	-0.0295089
hydroxy-CMPF*	Lipid	Fatty Acid, Dicarboxylate	100019794	1516	255.087					0	-0.142063	0.0728801	-0.284908	0.000782321	0.0516371	0.00505405	0.240884	0	194	-0.223666
sebacate (C10-DC)	Lipid	Fatty Acid, Dicarboxylate	100001211	1788	201.113	5192	111-20-6	C08277	HMDB00792	9.46667	-0.140871	0.0728832	-0.283722	0.00198041	0.0536346	0.0049696	0.24892	0	195	-0.0803369
2-aminooctanoate	Lipid	Fatty Acid, Amino	100004227	3385	158.119	69522	644-90-6		HMDB00991	0.666667	-0.139701	0.0728862	-0.282558	0.00315556	0.0556561	0.00488744	0.256983	0	196	-0.0481364
gamma-glutamyltryptophan	Peptide	Gamma-glutamyl Amino Acid	100001295	1960	332.125	3989307	66471-20-3		HMDB29160	1.46667	-0.139462	0.0728868	-0.28232	0.00339604	0.0560775	0.00487071	0.257615	0	197	-0.0236686
N-palmitoyl-sphingosine (d18:1/16:0)	Lipid	Ceramides	1518	2893	538.519	5283564	24696-26-2		HMDB04949	0	0.139126	0.0728877	-0.00373435	0.281985	0.0566748	0.00484723	0.259044	0	198	0.0354023
N6-carbamoylthreonyladenosine	Nucleotide	Purine Metabolism, Adenine containing	100001415	2164	411.127	161466	24719-82-2		HMDB41623	0	-0.138695	0.0728888	-0.281557	0.00416676	0.0574459	0.00481729	0.260356	0	199	-0.0277095
uracil	Nucleotide	Pyrimidine Metabolism, Uracil containing	825	1089.7	111.02	1174	66-22-8	C00106	HMDB00300	7.33333	0.138645	0.0728889	-0.00421763	0.281507	0.0575372	0.00481378	0.260356	0	200	0.0541644
taurocholenate sulfate*	Lipid	Secondary Bile Acid Metabolism	100001990	4750	279.614					0	-0.138097	0.0728903	-0.280962	0.00476793	0.0585325	0.00477583	0.263345	0	201	-0.171971
4-hydroxychlorothalonil	Xenobiotics	Chemical	100006082	4427	244.908	34217	28343-61-5			0	-0.137962	0.0728906	-0.280828	0.00490343	0.0587798	0.00476651	0.263345	0	202	-0.0916752
X - 11795	Unknown	Unknown		2590	148.097					0	-0.137797	0.0728911	-0.280663	0.00506951	0.059084	0.00475509	0.263404	0	203	-0.123206
4-ethylphenylsulfate	Xenobiotics	Benzoate Metabolism	100001756	3580	201.023		123-07-9	C13637	HMDB62551	0.133333	-0.137162	0.0728927	-0.280031	0.00570776	0.0602653	0.00471136	0.266073	0	204	-0.243591
1,2-dilinoleoyl-GPC (18:2/18:2)	Lipid	Phosphatidylcholine (PC)	100008903	2006	782.569	5288075	998-06-1		HMDB08138	0	-0.137159	0.0728927	-0.280029	0.00571064	0.0602707	0.00471117	0.266073	0	205	-0.0459313
alpha-hydroxyisovalerate	Amino Acid	Leucine, Isoleucine and Valine Metabolism	100001300	1052	117.056	99823	600-37-3		HMDB00407	0	-0.136631	0.072894	-0.279503	0.00624104	0.0612673	0.00467498	0.26916	0	206	-0.0660058
phenol sulfate	Amino Acid	Tyrosine Metabolism	100001510	2156	172.991	74426	937-34-8	C02180	HMDB60015	0	-0.13567	0.0728964	-0.278547	0.00720718	0.0631178	0.00460942	0.27595	0	207	-0.0825126
citrate	Energy	TCA Cycle	1124	582	191.02	311	77-92-9	C00158	HMDB00094	0	-0.134941	0.0728982	-0.277822	0.00793925	0.0645504	0.00456005	0.279873	0	208	-0.0254012
vanillactate	Amino Acid	Tyrosine Metabolism	100006129	1625	211.061	160637	2475-56-1		HMDB00913	15.2	-0.134892	0.0728983	-0.277773	0.00798892	0.0646486	0.0045567	0.279873	0	209	-0.0723245
X - 19438	Unknown	Unknown		1209	217.072					18	-0.134744	0.0728987	-0.277625	0.00813741	0.0649428	0.00454673	0.279873	0	210	-0.0616311
serine	Amino Acid	Glycine, Serine and Threonine Metabolism	503	1239	106.05	5951	56-45-1	C00065	HMDB00187	0	-0.134496	0.0728993	-0.277378	0.00838705	0.0654399	0.00452998	0.280678	0	211	-0.0164678
guanidinoacetate	Amino Acid	Creatine Metabolism	344	2884	116.047	763	352-97-6	C00581	HMDB00128	0.133333	-0.13382	0.072901	-0.276706	0.00906618	0.0668082	0.00448456	0.285195	0	212	-0.0500465
mannonate*	Xenobiotics	Food Component/Plant	100003695	2736	195.051	3246006	642-99-9			0	0.133476	0.0729018	-0.00941151	0.276364	0.0675129	0.00446156	0.286677	0	213	0.0146264
X - 24699	Unknown	Unknown		2402	241.154					0.4	-0.133342	0.0729021	-0.27623	0.00954591	0.0677888	0.00445262	0.286677	0	214	-0.0291601
X - 21410	Unknown	Unknown		3921	385.17					0.133333	-0.132825	0.0729034	-0.275716	0.0100652	0.0688636	0.00441817	0.289868	0	215	-0.0836094
N-acetylglutamate	Amino Acid	Glutamate Metabolism	100000282	3106	188.056	70914	1430871	C00624	HMDB01138	0.266667	0.132275	0.0729047	-0.0106179	0.275169	0.070023	0.00438165	0.293383	0	216	0.0224995
fumarate	Energy	TCA Cycle	330	3084	115.004	444972	100-17-8	C00122	HMDB00134	0	-0.131911	0.0729056	-0.274806	0.0109844	0.0708004	0.00435752	0.293995	0	217	-0.0144199
X - 21319	Unknown	Unknown		4238.4	165.092					0.533333	-0.131902	0.0729056	-0.274797	0.010993	0.0708187	0.00435696	0.293995	0	218	-0.124804
pregnenetriol sulfate*	Lipid	Pregnenolone Steroids	100021103	4749	413.2					0	-0.131094	0.0729076	-0.273993	0.0118047	0.0725664	0.00430375	0.299875	0	219	-0.0813489
glyco-beta-muricholate**	Lipid	Primary Bile Acid Metabolism	100020214	4762	464.302					15.6	-0.130596	0.0729088	-0.273497	0.012305	0.073661	0.00427111	0.303015	0	220	-0.124739
1-stearoyl-2-arachidonoyl-GPS (18:0/20:4)	Lipid	Phosphatidylserine (PS)	100001872	2565	812.544				HMDB12383	12.4	0.130238	0.0729096	-0.0126645	0.273141	0.0744559	0.00424774	0.304898	0	221	0.114928
2-hydroxyphytanate*	Lipid	Fatty Acid, Branched	100004414	5751	327.291	189026	14721-68-7			0	-0.12992	0.0729104	-0.272824	0.0129846	0.0751695	0.00422698	0.305717	0	222	-0.0752081
1-(1-enyl-palmitoyl)-GPC (P-16:0)*	Lipid	Lysoplasmalogen	100002875	1547	480.345	10917802			HMDB10407	0	-0.129848	0.0729106	-0.272753	0.0130569	0.0753314	0.0042223	0.305717	0	223	-0.0270992
erythronate*	Carbohydrate	Aminosugar Metabolism	100001320	2186	135.03	2781043	88759-55-1		HMDB00613	0	-0.128785	0.0729131	-0.271694	0.0141249	0.077757	0.00415345	0.314152	0	224	-0.0423393
docosahexaenoylcholine	Lipid	Fatty Acid Metabolism (Acyl Choline)	100009333	1378	414.337					12.1333	-0.128339	0.0729141	-0.271251	0.0145725	0.0787925	0.00412476	0.316921	0	225	-0.116932
palmitoyl-oleoyl-glycerol (16:0/18:1) [1]*	Lipid	Diacylglycerol	100010916	3562	612.556			C13861	HMDB07102	0.4	0.128033	0.0729149	-0.0148804	0.270946	0.0795111	0.00410508	0.317801	0	226	0.0496779
stearoylcarnitine (C18)	Lipid	Fatty Acid Metabolism (Acyl Carnitine, Long Chain Saturated)	100001391	1485	428.373	6426855	18822-91-8		HMDB00848	0	-0.127947	0.0729151	-0.27086	0.0149667	0.0797136	0.00409957	0.317801	0	227	-0.0663539
linoleoyl-arachidonoyl-glycerol (18:2/20:4) [1]*	Lipid	Diacylglycerol	100010922	2590	658.54				HMDB07257	2.4	0.127217	0.0729168	-0.0156995	0.270134	0.081449	0.00405296	0.322062	0	228	0.17176
5alpha-pregnan-3beta,20alpha-diol disulfate	Lipid	Progestin Steroids	100001988	3962	239.085					0	-0.127157	0.0729169	-0.270074	0.0157598	0.0815932	0.00404914	0.322062	0	229	-0.226605
1-palmitoyl-2-arachidonoyl-GPI (16:0/20:4)*	Lipid	Phosphatidylinositol (PI)	100008993	2567	876.56				HMDB09789	0	0.127051	0.0729172	-0.015867	0.269968	0.0818499	0.00404235	0.322062	0	230	0.076161
palmitoleoylcarnitine (C16:1)*	Lipid	Fatty Acid Metabolism (Acyl Carnitine, Monounsaturated)	100009406	1357	398.327	71464547				0	-0.126896	0.0729175	-0.269814	0.0160223	0.0822231	0.00403252	0.32213	0	231	-0.0880409
erythritol	Xenobiotics	Food Component/Plant	100000846	1491	167.056	222285	149-32-6	C00503	HMDB02994	0.133333	-0.126191	0.0729192	-0.269112	0.0167306	0.0839429	0.00398782	0.326834	0	232	-0.0275713
X - 25172	Unknown	Unknown		1452	191.102					0.133333	0.126037	0.0729195	-0.0168851	0.268959	0.0843218	0.00397811	0.326834	0	233	-0.0106898
1-(1-enyl-palmitoyl)-2-oleoyl-GPE (P-16:0/18:1)*	Lipid	Plasmalogen	100009005	2600	702.543				HMDB11342	0	0.125865	0.0729199	-0.0170584	0.268788	0.0847484	0.00396723	0.326834	0	234	0.0350437
sphingomyelin (d18:2/24:2)*	Lipid	Sphingomyelins	100015789	2215	809.653					0	0.125816	0.07292	-0.017107	0.268739	0.0848684	0.00396418	0.326834	0	235	0.0314275
N-acetyl-2-aminooctanoate*	Lipid	Fatty Acid, Amino	100020204	3943	200.129	95555			HMDB59745	0	-0.125311	0.0729212	-0.268237	0.0176144	0.0861291	0.00393241	0.330115	0	236	-0.0819919
dodecadienoate (12:2)*	Lipid	Fatty Acid, Dicarboxylate	100020478	5146	195.139					0	-0.125064	0.0729218	-0.26799	0.017863	0.0867522	0.0039169	0.330115	0	237	-0.112838
3-hydroxybutyrate (BHBA)	Lipid	Ketone Bodies	254	1480	103.04	441	625-72-9	C01089	HMDB00357	0	-0.125035	0.0729218	-0.267962	0.0178915	0.0868238	0.00391512	0.330115	0	238	-0.0316468
oleoyl-arachidonoyl-glycerol (18:1/20:4) [1]*	Lipid	Diacylglycerol	100010936	2907	660.556				HMDB07228	0.266667	0.124802	0.0729224	-0.0181255	0.26773	0.0874143	0.00390054	0.330115	0	239	0.0859867
X - 11372	Unknown	Unknown		5319	467.373					0	-0.124751	0.0729225	-0.267679	0.0181769	0.0875443	0.00389735	0.330115	0	240	-0.0338048
palmitoyl-oleoyl-glycerol (16:0/18:1) [2]*	Lipid	Diacylglycerol	100010917	3695	612.556			C13861	HMDB07102	0.8	0.124416	0.0729232	-0.0185136	0.267346	0.0884004	0.00387643	0.33196	0	241	0.0670743
diacylglycerol (14:0/18:1, 16:0/16:1) [1]*	Lipid	Diacylglycerol	100010934	3057	584.525					10.8	0.123728	0.0729248	-0.019205	0.26666	0.0901797	0.00383365	0.336181	0	242	0.0546996
X - 12104	Unknown	Unknown		1763	269.077					0.4	0.123694	0.0729249	-0.0192389	0.266627	0.0902674	0.00383157	0.336181	0	243	0.0411134
1-stearoyl-2-oleoyl-GPE (18:0/18:1)	Lipid	Phosphatidylethanolamine (PE)	100001856	2858	746.569				HMDB08993	0	0.123293	0.0729258	-0.019642	0.266227	0.0913188	0.00380674	0.338703	0	244	0.118588
X - 11381	Unknown	Unknown		1118	184.098					0	0.12307	0.0729263	-0.0198652	0.266006	0.091905	0.00379303	0.339486	0	245	0.0381754
N6-acetyllysine	Amino Acid	Lysine Metabolism	100001734	1059	187.109	92832	692-04-6	C02727	HMDB00206	0	-0.122544	0.0729275	-0.265482	0.0203935	0.0933049	0.00376068	0.343256	0	246	-0.0285116
X - 23666	Unknown	Unknown		2990	159.149					17.3333	-0.122351	0.0729279	-0.26529	0.0205874	0.0938229	0.00374884	0.343764	0	247	-0.0697237
taurine	Amino Acid	Methionine, Cysteine, SAM and Taurine Metabolism	512	660	126.022	1123	107-35-7	C00245	HMDB00251	0	0.121835	0.0729291	-0.0211058	0.264776	0.0952193	0.00371728	0.347474	0	248	0.0366742
X - 25371	Unknown	Unknown		1013.2	194.046					0.8	0.12167	0.0729294	-0.0212721	0.264611	0.0956708	0.00370718	0.347719	0	249	0.0147802
cytidine	Nucleotide	Pyrimidine Metabolism, Cytidine containing	827	2124	244.093	6175	65-46-3	C00475	HMDB00089	2.93333	-0.121301	0.0729303	-0.264244	0.0216425	0.0966824	0.00368474	0.349855	0	250	-0.0943702
hypoxanthine	Nucleotide	Purine Metabolism, (Hypo)Xanthine/Inosine containing	171	1515.8	135.031	790	68-94-0	C00262	HMDB00157	0.133333	0.12109	0.0729307	-0.0218545	0.264034	0.0972655	0.00367193	0.349855	0	251	0.0913392
gamma-glutamylglycine	Peptide	Gamma-glutamyl Amino Acid	100001294	1535	205.082	165527	1948-29-4		HMDB11667	0.133333	-0.120838	0.0729313	-0.263784	0.0221071	0.0979634	0.00365669	0.349855	0	252	-0.0118467
arachidonoylcarnitine (C20:4)	Lipid	Fatty Acid Metabolism (Acyl Carnitine, Polyunsaturated)	100015837	1353	448.342					16.6667	-0.120683	0.0729316	-0.263629	0.022263	0.0983965	0.0036473	0.349855	0	253	-0.0849522
N-oleoylserine	Lipid	Endocannabinoid	100015641	5600	368.281					4.8	-0.120632	0.0729317	-0.263578	0.0223139	0.0985382	0.00364424	0.349855	0	254	-0.00805733
7-methylguanine	Nucleotide	Purine Metabolism, Guanine containing	100001456	2175	166.072	11361	578-76-7	C02242	HMDB00897	0	-0.120618	0.0729318	-0.263564	0.0223282	0.0985778	0.00364338	0.349855	0	255	-0.0144095
gamma-glutamylmethionine	Peptide	Gamma-glutamyl Amino Acid	100001313	2640	279.101	7009567	17663-87-5		HMDB29155	0	-0.120435	0.0729322	-0.263382	0.0225123	0.0990917	0.00363232	0.350305	0	256	-0.0413228
sphingomyelin (d18:0/18:0, d19:0/17:0)*	Lipid	Dihydrosphingomyelins	100009027	2362	733.622				HMDB12087	0	0.120167	0.0729328	-0.0227813	0.263115	0.0998466	0.00361618	0.351567	0	257	0.0456398
sphingomyelin (d18:1/25:0, d19:0/24:1, d20:1/23:0, d19:1/24:0)*	Lipid	Sphingomyelins	100015792	3500	829.716					5.46667	-0.119925	0.0729333	-0.262874	0.0230242	0.100532	0.00360164	0.351567	0	258	-0.127396
X - 23787	Unknown	Unknown		4343	383.153					1.06667	-0.119896	0.0729334	-0.262846	0.0230532	0.100614	0.0035999	0.351567	0	259	-0.223663
methionine	Amino Acid	Methionine, Cysteine, SAM and Taurine Metabolism	415	2526	150.058	6137	63-68-3	C00073	HMDB00696	0	-0.119033	0.0729352	-0.261987	0.0239196	0.103091	0.00354828	0.358837	0	260	-0.0380942
glycine	Amino Acid	Glycine, Serine and Threonine Metabolism	340	1375	76.0393	750	56-40-6	C00037	HMDB00123	0	-0.118502	0.0729364	-0.261457	0.0244537	0.104642	0.00351665	0.36284	0	261	0.00144913
(S)-3-hydroxybutyrylcarnitine	Lipid	Fatty Acid Metabolism (Acyl Carnitine, Hydroxy)	100009271	2340	248.149				HMDB13127	3.6	-0.118101	0.0729373	-0.261058	0.0248558	0.105822	0.00349292	0.363482	0	262	-0.0431542
linoleoylcholine*	Lipid	Fatty Acid Metabolism (Acyl Choline)	100015760	1388	366.337					1.06667	-0.117939	0.0729376	-0.260897	0.0250187	0.106303	0.00348334	0.363482	0	263	-0.137524
2-hydroxyoctanoate	Lipid	Fatty Acid, Monohydroxy	100000743	3736.8	159.103	94180	617-73-2		HMDB02264	0	-0.117848	0.0729378	-0.260806	0.0251105	0.106575	0.00347794	0.363482	0	264	0.00843444
3-hydroxylaurate	Lipid	Fatty Acid, Monohydroxy	100001112	5175	215.165	94216	53941-38-1		HMDB00387	0.133333	-0.117776	0.072938	-0.260734	0.0251825	0.106789	0.0034737	0.363482	0	265	-0.0953291
linoleoyl-linolenoyl-glycerol (18:2/18:3) [2]*	Lipid	Diacylglycerol	100010927	2478	632.525				HMDB07250	17.6	0.117726	0.0729381	-0.0252325	0.260685	0.106937	0.00347077	0.363482	0	266	0.0731964
5alpha-androstan-3alpha,17alpha-diol monosulfate	Lipid	Androgenic Steroids	100002008	5208	371.19					11.4667	-0.117626	0.0729383	-0.260585	0.0253334	0.107237	0.00346484	0.363482	0	267	-0.21403
mannitol/sorbitol	Carbohydrate	Fructose, Mannose and Galactose Metabolism	100001740	2320	181.072	5780		C00794	HMDB00247	0	-0.117371	0.0729388	-0.260331	0.025589	0.108001	0.00344987	0.36394	0	268	-0.0539852
N6,N6,N6-trimethyllysine	Amino Acid	Lysine Metabolism	189	2825	189.16	440120	23284-33-5	C03793	HMDB01325	0	0.117313	0.072939	-0.0256477	0.260273	0.108177	0.00344643	0.36394	0	269	0.0130121
1-stearoyl-GPC (18:0)	Lipid	Lysophospholipid	100001271	1606	524.371	497299	19420-57-6		HMDB10384	0	-0.116886	0.0729399	-0.259848	0.0260765	0.109469	0.00342139	0.366638	0	270	-0.0296688
methionine sulfone	Amino Acid	Methionine, Cysteine, SAM and Taurine Metabolism	100004635	1250	182.048	69961	820-10-0			0	-0.116781	0.0729401	-0.259743	0.0261821	0.109789	0.00341524	0.366638	0	271	-0.0853188
caprate (10:0)	Lipid	Medium Chain Fatty Acid	888	5090.7	171.139	2969	334-48-5	C01571	HMDB00511	0	-0.116533	0.0729406	-0.259497	0.0264304	0.110544	0.00340079	0.367803	0	272	-0.0661835
phosphoethanolamine	Lipid	Phospholipid Metabolism	1026	700	142.026	1015	1071-23-4	C00346	HMDB00224	0	0.116381	0.072941	-0.0265837	0.259345	0.111013	0.00339188	0.368009	0	273	0.11671
sphingomyelin (d18:2/24:1, d18:1/24:2)*	Lipid	Sphingomyelins	100008957	2635	811.669					0	0.116091	0.0729416	-0.0268749	0.259056	0.111907	0.003375	0.36962	0	274	0.0325512
fructosyllysine	Amino Acid	Lysine Metabolism	100005373	2784	309.166	123708	21291-40-7			0	0.115759	0.0729423	-0.0272081	0.258726	0.112937	0.00335574	0.370069	0	275	0.0546165
1-stearoyl-2-oleoyl-GPS (18:0/18:1)	Lipid	Phosphatidylserine (PS)	100000639	3000	790.559	9547087			HMDB10163	0.533333	0.115751	0.0729423	-0.0272159	0.258718	0.112961	0.00335528	0.370069	0	276	0.0881832
X - 24455	Unknown	Unknown		2641	237.087					10.4	-0.115303	0.0729433	-0.258271	0.0276662	0.114366	0.00332934	0.370069	0	277	-0.0407179
N-acetylaspartate (NAA)	Amino Acid	Alanine and Aspartate Metabolism	100000787	620.5	174.041	65065	997-55-7;997-55-7	C01042	HMDB00812	0.8	-0.115258	0.0729434	-0.258227	0.0277111	0.114507	0.00332675	0.370069	0	278	-0.0437969
X - 24951	Unknown	Unknown		5227	481.353					0.133333	-0.11513	0.0729436	-0.2581	0.0278393	0.114909	0.00331939	0.370069	0	279	-0.0691673
allantoin	Nucleotide	Purine Metabolism, (Hypo)Xanthine/Inosine containing	1002	1672	157.037	204	97-59-6	C02350	HMDB00462	0	-0.115022	0.0729438	-0.257992	0.0279475	0.11525	0.00331318	0.370069	0	280	0.00110452
trans-4-hydroxyproline	Amino Acid	Urea cycle; Arginine and Proline Metabolism	1001	1064	132.065	5810	51-35-4	C01157	HMDB00725	0	0.114982	0.0729439	-0.0279882	0.257952	0.115378	0.00331084	0.370069	0	281	0.0432752
hexanoylcarnitine (C6)	Lipid	Fatty Acid Metabolism (Acyl Carnitine, Medium Chain)	100000781	800	260.186	6426853	6920-35-0		HMDB00705	0	-0.114786	0.0729443	-0.257757	0.0281851	0.116001	0.00329956	0.370069	0	282	-0.131442
X - 25797	Unknown	Unknown		3024	383.039					0.266667	-0.114745	0.0729444	-0.257716	0.0282259	0.11613	0.00329723	0.370069	0	283	-0.0177457
stachydrine	Xenobiotics	Food Component/Plant	100001296	1440	144.102	115244	4136-37-2	C10172	HMDB04827	0	-0.114566	0.0729448	-0.257537	0.0284062	0.116703	0.00328692	0.370069	0	284	-0.137813
X - 25265	Unknown	Unknown		517.4	346.009					1.46667	-0.114364	0.0729452	-0.257337	0.0286086	0.117349	0.00327536	0.370069	0	285	-0.0373175
palmitoyl-linoleoyl-glycerol (16:0/18:2) [2]*	Lipid	Diacylglycerol	100009055	3197	610.54				HMDB07103	0.533333	0.114253	0.0729455	-0.0287206	0.257226	0.117708	0.00326897	0.370069	0	286	0.065841
2,3-dihydroxyisovalerate	Xenobiotics	Food Component/Plant	100002417	1050	133.051	677	1756-18-9	C04039	HMDB12141	3.2	-0.113886	0.0729462	-0.256861	0.0290884	0.118891	0.00324805	0.370069	0	287	-0.116647
pregnanediol-3-glucuronide	Lipid	Progestin Steroids	100003470	5145	495.296	123796	1852-49-9		HMDB10318	0.533333	-0.113883	0.0729462	-0.256858	0.0290912	0.1189	0.00324789	0.370069	0	288	-0.16381
pseudouridine	Nucleotide	Pyrimidine Metabolism, Uracil containing	821	1100	243.062	15047	1445-07-4	C02067	HMDB00767	0	-0.113825	0.0729464	-0.2568	0.0291494	0.119089	0.00324458	0.370069	0	289	-0.0228283
glutamine conjugate of C6H10O2 (2)*	Partially Characterized Molecules	Partially Characterized Molecules	100020262	2526	241.119					2	-0.113714	0.0729466	-0.256689	0.0292612	0.11945	0.00323824	0.370069	0	290	-0.141632
N-acetyl-isoputreanine	Amino Acid	Polyamine Metabolism	100020487	2305	203.139					0	-0.113689	0.0729466	-0.256665	0.029286	0.119531	0.00323683	0.370069	0	291	-0.0480438
X - 14939	Unknown	Unknown		4353	165.092					0	-0.113604	0.0729468	-0.256579	0.0293721	0.11981	0.00323195	0.370069	0	292	-0.0961571
N-palmitoylglycine	Lipid	Fatty Acid Metabolism (Acyl Glycine)	100003686	5580	312.254	151008	2441-41-0		HMDB13034	0	-0.113603	0.0729468	-0.256579	0.0293727	0.119812	0.00323192	0.370069	0	293	-0.044533
octadecenedioylcarnitine (C18:1-DC)*	Lipid	Fatty Acid Metabolism (Acyl Carnitine, Dicarboxylate)	100005996	1180	456.332		251981-06-3			3.6	-0.113375	0.0729473	-0.256352	0.0296013	0.120557	0.00321897	0.370169	0	294	-0.0908238
lithocholate sulfate (1)	Lipid	Secondary Bile Acid Metabolism	100020823	4811	227.12					8	-0.113343	0.0729474	-0.25632	0.0296336	0.120663	0.00321715	0.370169	0	295	-0.233624
flavin adenine dinucleotide (FAD)	Cofactors and Vitamins	Riboflavin Metabolism	327	2425	784.15	643975	146-14-5;84366-81-4	C00016	HMDB01248	2	0.113008	0.0729481	-0.02997	0.255986	0.121766	0.00319816	0.372292	0	296	0
andro steroid monosulfate C19H28O6S (1)*	Lipid	Androgenic Steroids	100002152	3871	383.153			C04555	HMDB02759	0.4	-0.112568	0.072949	-0.255548	0.0304115	0.123226	0.00317332	0.374404	0	297	-0.117501
dodecanedioate (C12-DC)	Lipid	Fatty Acid, Dicarboxylate	100001102	2990	229.144	12736	693-23-2	C02678	HMDB00623	0	-0.112488	0.0729491	-0.255468	0.0304928	0.123497	0.00316875	0.374404	0	298	-0.114639
S-1-pyrroline-5-carboxylate	Amino Acid	Glutamate Metabolism	35	1528	114.055	1196	2906-39-0	C04322	HMDB01301	0	-0.11223	0.0729497	-0.255211	0.0307513	0.12436	0.00315426	0.374404	0	299	-0.0523371
X - 21342	Unknown	Unknown		5149	385.166					0	-0.112163	0.0729498	-0.255145	0.0308185	0.124585	0.0031505	0.374404	0	300	-0.0151489
palmitoylcholine	Lipid	Fatty Acid Metabolism (Acyl Choline)	100009233	1482	342.337	151731				1.46667	-0.111945	0.0729502	-0.254927	0.0310375	0.12532	0.00313826	0.374404	0	301	-0.0979767
2-hydroxydecanoate	Lipid	Fatty Acid, Monohydroxy	100004089	4840	187.134	21488	5393-81-7			0	-0.111853	0.0729504	-0.254836	0.0311294	0.12563	0.00313313	0.374404	0	302	-0.0770878
homostachydrine*	Xenobiotics	Food Component/Plant	100001550	1750	158.118	441447	1195-94-4	C08283	HMDB33433	6.26667	-0.111764	0.0729506	-0.254747	0.031219	0.125932	0.00312813	0.374404	0	303	-0.0232703
X - 21829	Unknown	Unknown		3440	245.14					2.66667	-0.11173	0.0729507	-0.254713	0.0312534	0.126048	0.00312622	0.374404	0	304	-0.0793818
dihydroorotate	Nucleotide	Pyrimidine Metabolism, Orotate containing	923	1910	157.025	648	155-54-4	C00337	HMDB03349	10.1333	-0.111536	0.0729511	-0.25452	0.0314479	0.126708	0.00311538	0.374404	0	305	-0.125948
3-(3-hydroxyphenyl)propionate	Xenobiotics	Benzoate Metabolism	100001624	1980	165.056	91	621-54-5	C11457	HMDB00375	19.8667	-0.111438	0.0729513	-0.254423	0.0315461	0.127041	0.00310992	0.374404	0	306	-0.215849
X - 24295	Unknown	Unknown		1152	217.071					6	-0.111431	0.0729513	-0.254415	0.0315539	0.127068	0.00310949	0.374404	0	307	-0.0272064
2-methylbutyrylglycine	Amino Acid	Leucine, Isoleucine and Valine Metabolism	100001155	2000	160.097	193872	52320-67-9		HMDB00339	11.0667	-0.111327	0.0729515	-0.254312	0.0316577	0.127421	0.00310372	0.374404	0	308	-0.0170495
branched chain 14:0 dicarboxylic acid**	Lipid	Fatty Acid, Dicarboxylate	100021374	3849	257.176					2	-0.111064	0.0729521	-0.25405	0.0319223	0.128326	0.00308904	0.375843	0	309	-0.124715
glycerate	Carbohydrate	Glycolysis, Gluconeogenesis, and Pyruvate Metabolism	1052	2070.4	105.019	752	600-19-1	C00258	HMDB00139	0	-0.110941	0.0729523	-0.253928	0.0320451	0.128748	0.00308225	0.375861	0	310	-0.0333685
1-stearoyl-2-arachidonoyl-GPC (18:0/20:4)	Lipid	Phosphatidylcholine (PC)	100001869	2300	810.601	16219824	35418-59-8		HMDB08048	0	0.110751	0.0729527	-0.0322368	0.253738	0.129408	0.00307165	0.376137	0	311	0.0457675
X - 21742	Unknown	Unknown		4170	204.082					17.7333	-0.110674	0.0729528	-0.253661	0.0323137	0.129674	0.0030674	0.376137	0	312	-0.33482
ascorbic acid 3-sulfate*	Cofactors and Vitamins	Ascorbate and Aldarate Metabolism	100020409	2025	254.982	11425365				0	-0.11017	0.0729539	-0.253159	0.0328197	0.131432	0.00303952	0.38002	0	313	-0.0702158
X - 18913	Unknown	Unknown		4538	185.118					0	-0.109861	0.0729545	-0.252852	0.0331299	0.132519	0.0030225	0.381396	0	314	-0.0253117
hexadecanedioate (C16-DC)	Lipid	Fatty Acid, Dicarboxylate	100001614	4615	285.207	10459	505-54-4	C19615	HMDB00672	0	-0.109795	0.0729546	-0.252786	0.0331958	0.132751	0.00301889	0.381396	0	315	-0.0826341
3-aminoisobutyrate	Nucleotide	Pyrimidine Metabolism, Thymine containing	1114	2190	104.071	64956	10569-72-9;214139-20-5	C05145	HMDB03911	0	-0.10915	0.0729559	-0.252144	0.0338435	0.135047	0.00298351	0.385932	0	316	-0.0263274
5alpha-pregnan-3beta,20beta-diol monosulfate (1)	Lipid	Progestin Steroids	100002009	5180	399.221					0.133333	-0.109112	0.072956	-0.252106	0.0338816	0.135183	0.00298144	0.385932	0	317	-0.173181
N-formylmethionine	Amino Acid	Methionine, Cysteine, SAM and Taurine Metabolism	194	1543.8	176.039	439750	4289-98-9	C03145	HMDB01015	0	-0.108541	0.0729571	-0.251537	0.034455	0.137242	0.0029503	0.390579	0	318	-0.0339282
X - 24475	Unknown	Unknown		1258	146.081					11.6	-0.107522	0.0729591	-0.250522	0.0354783	0.140977	0.00289515	0.399949	0	319	-0.0366582
3-methyl-2-oxovalerate	Amino Acid	Leucine, Isoleucine and Valine Metabolism	100000036	2064.2	129.056	47	1460-34-0;51829-07-3	C00671	HMDB03736	0	-0.107317	0.0729595	-0.250318	0.0356837	0.141736	0.00288415	0.400846	0	320	-0.0253155
gamma-glutamylphenylalanine	Peptide	Gamma-glutamyl Amino Acid	100000491	1825	293.114	111299	7432-24-8		HMDB00594	0	-0.106996	0.0729602	-0.249998	0.0360058	0.142932	0.00286692	0.402765	0	321	-0.0326997
X - 18921	Unknown	Unknown		4870	193.124					0	-0.106883	0.0729604	-0.249885	0.0361198	0.143357	0.00286084	0.402765	0	322	-0.0749181
glycerol	Lipid	Glycerolipid Metabolism	1254	758	91.0401	753	56-81-5	C00116	HMDB00131	0.133333	0.106653	0.0729608	-0.0363499	0.249657	0.144219	0.00284858	0.402765	0	323	0.0323862
(2 or 3)-decenoate (10:1n7 or n8)	Lipid	Medium Chain Fatty Acid	100021502	4990	169.123					3.2	-0.10664	0.0729609	-0.249643	0.0363637	0.144271	0.00284785	0.402765	0	324	-0.100149
cis-4-decenoate (10:1n6)*	Lipid	Medium Chain Fatty Acid	100002796	4890	169.123	5312351	505-90-8			0.266667	-0.106542	0.0729611	-0.249546	0.0364618	0.144639	0.00284263	0.402765	0	325	-0.0466156
4-allylcatechol sulfate	Xenobiotics	Benzoate Metabolism	100020578	3571	229.018					3.33333	-0.106358	0.0729614	-0.249362	0.0366469	0.145337	0.0028328	0.403466	0	326	-0.15489
deoxycarnitine	Lipid	Carnitine Metabolism	100001662	2052	146.118	134	6249-56-5	C01181	HMDB01161	0	-0.106034	0.0729621	-0.24904	0.0369712	0.146565	0.00281562	0.404665	0	327	-0.0375287
dodecenedioate (C12:1-DC)*	Lipid	Fatty Acid, Dicarboxylate	100019972	2700	227.129					7.06667	-0.106009	0.0729621	-0.249014	0.036997	0.146663	0.00281425	0.404665	0	328	-0.0754759
X - 11478	Unknown	Unknown		4285	165.092					0.266667	-0.105513	0.0729631	-0.248521	0.0374946	0.148564	0.00278799	0.407372	0	329	-0.0318784
X - 12544	Unknown	Unknown		3166.9	209.082					5.73333	0.105433	0.0729632	-0.0375748	0.248441	0.148872	0.00278377	0.407372	0	330	-0.0394686
nonadecanoate (19:0)	Lipid	Long Chain Saturated Fatty Acid	892	6068	297.28	12591	646-30-0	C16535	HMDB00772	4.8	-0.105401	0.0729633	-0.248409	0.0376067	0.148995	0.00278209	0.407372	0	331	-0.0470267
1-oleoyl-GPE (18:1)	Lipid	Lysophospholipid	100001569	1554	480.308	9547071	89576-29-4		HMDB11506	0	-0.10528	0.0729635	-0.248288	0.0377288	0.149465	0.00277568	0.407427	0	332	-0.0524003
ribonate	Carbohydrate	Pentose Metabolism	100001007	2425	165.041	5460677	1255190	C01685	HMDB00867	0.266667	0.104922	0.0729642	-0.0380878	0.247932	0.150854	0.00275685	0.408983	0	333	0.0286515
undecenoylcarnitine (C11:1)	Lipid	Fatty Acid Metabolism (Acyl Carnitine, Monounsaturated)	100021131	1069	328.248					3.73333	-0.1047	0.0729646	-0.247711	0.0383108	0.151722	0.00274519	0.408983	0	334	-0.0331296
N-acetylglycine	Amino Acid	Glycine, Serine and Threonine Metabolism	100001006	826	118.05	10972	543-24-8		HMDB00532	0	-0.104611	0.0729648	-0.247622	0.0383999	0.15207	0.00274053	0.408983	0	335	-0.00655221
caffeine	Xenobiotics	Xanthine Metabolism	849	2106	195.088	2519	58-08-2	C07481	HMDB01847	10.6667	0.104433	0.0729651	-0.038579	0.247444	0.152771	0.00273119	0.408983	0	336	0.21376
pyridoxate	Cofactors and Vitamins	Vitamin B6 Metabolism	100001121	2185	182.046	6723	82-82-6	C00847	HMDB00017	0	0.104419	0.0729652	-0.0385923	0.247431	0.152823	0.0027305	0.408983	0	337	0.0516812
branched-chain, straight-chain, or cyclopropyl 10:1 fatty acid (1)*	Partially Characterized Molecules	Partially Characterized Molecules	100021666	4805	169.123					0	-0.104399	0.0729652	-0.247411	0.0386123	0.152902	0.00272946	0.408983	0	338	-0.0436034
ximenoylcarnitine (C26:1)*	Lipid	Fatty Acid Metabolism (Acyl Carnitine, Monounsaturated)	100015836	1607	538.483					0.133333	-0.104163	0.0729657	-0.247176	0.0388492	0.153833	0.00271713	0.408983	0	339	-0.0376302
bromine	Xenobiotics	Chemical	100021110	1006	80.9168	24408	7726-95-6		HMDB31434	0	-0.104102	0.0729658	-0.247115	0.0389112	0.154078	0.00271391	0.408983	0	340	-0.00833802
epiandrosterone sulfate	Lipid	Androgenic Steroids	100001287	4855	369.174	9929317	22229-22-7			0	-0.104095	0.0729658	-0.247108	0.0389175	0.154103	0.00271358	0.408983	0	341	-0.111162
X - 23314	Unknown	Unknown		1132	226.128					1.46667	-0.103835	0.0729663	-0.246849	0.0391791	0.155138	0.00270001	0.410526	0	342	-0.210699
5-dodecenoylcarnitine (C12:1)	Lipid	Fatty Acid Metabolism (Acyl Carnitine, Monounsaturated)	100016069	1135	342.264				HMDB13326	0.8	-0.103419	0.0729671	-0.246434	0.0395964	0.1568	0.00267843	0.413716	0	343	-0.122514
hydroxyasparagine**	Amino Acid	Alanine and Aspartate Metabolism	100020205	1149	149.056	97663		C03124	HMDB32332	0	0.103231	0.0729674	-0.0397847	0.246248	0.157555	0.00266872	0.414498	0	344	0.0265707
cerotoylcarnitine (C26)*	Lipid	Fatty Acid Metabolism (Acyl Carnitine, Long Chain Saturated)	100015835	1649	540.499				HMDB06347	0.133333	-0.102366	0.0729691	-0.245386	0.0406531	0.16107	0.00262418	0.422517	0	345	-0.0134062
X - 24431	Unknown	Unknown		566	210.06					0.533333	-0.101729	0.0729702	-0.244751	0.0412925	0.163696	0.00259162	0.427902	0	346	-0.122657
6-bromotryptophan	Amino Acid	Tryptophan Metabolism	100020414	3565	280.993					0	-0.101594	0.0729705	-0.244616	0.0414284	0.164258	0.00258472	0.427902	0	347	-0.0497777
3,7-dimethylurate	Xenobiotics	Xanthine Metabolism	100001398	1418	195.052	83126	13087-49-5	C16360	HMDB01982	18.1333	0.101526	0.0729706	-0.0414967	0.244548	0.164541	0.00258126	0.427902	0	348	0.152157
X - 25520	Unknown	Unknown		1332.6	160.097					2	-0.100973	0.0729717	-0.243998	0.042051	0.166852	0.00255326	0.432574	0	349	-0.153522
dehydroepiandrosterone sulfate (DHEA-S)	Lipid	Androgenic Steroids	100000792	4745	367.159	12594	651-48-9	C04555	HMDB01032	0	-0.100775	0.072972	-0.2438	0.0422505	0.16769	0.00254321	0.432574	0	350	0.00370593
X - 11308	Unknown	Unknown		5163	365.27					0	-0.100706	0.0729721	-0.243731	0.0423199	0.167982	0.00253972	0.432574	0	351	-0.0684645
X - 21736	Unknown	Unknown		3345	183.139					2.66667	-0.100642	0.0729723	-0.243668	0.0423833	0.16825	0.00253654	0.432574	0	352	-0.0812868
behenoyl sphingomyelin (d18:1/22:0)*	Lipid	Sphingomyelins	100006294	3083	787.669				HMDB12103	0	0.100079	0.0729733	-0.0429489	0.243106	0.170648	0.00250821	0.43509	0	353	0.0618129
glycochenodeoxycholate 3-sulfate	Lipid	Primary Bile Acid Metabolism	100006641	4820	263.628					4.26667	-0.100022	0.0729734	-0.24305	0.0430055	0.17089	0.00250538	0.43509	0	354	-0.0788459
ribulonate/xylulonate/lyxonate*	Carbohydrate	Pentose Metabolism	100019968	2350	165.041					1.33333	-0.0999218	0.0729736	-0.24295	0.0431065	0.171321	0.00250035	0.43509	0	355	-0.0334347
X - 13835	Unknown	Unknown		1017	169.062					10.2667	0.099823	0.0729738	-0.0432056	0.242852	0.171745	0.0024954	0.43509	0	356	0.0844255
1,7-dimethylurate	Xenobiotics	Xanthine Metabolism	100001399	1578.6	195.052	91611	33868-03-0	C16356	HMDB11103	5.33333	0.0997233	0.0729739	-0.0433056	0.242752	0.172174	0.00249042	0.43509	0	357	0.0405366
3-carboxy-4-methyl-5-propyl-2-furanpropanoate (CMPF)	Lipid	Fatty Acid, Dicarboxylate	100001178	2800	239.093	123979	86879-39-2		HMDB61112	0	-0.0996234	0.0729741	-0.242653	0.0434059	0.172604	0.00248544	0.43509	0	358	-0.136938
oleoylcholine	Lipid	Fatty Acid Metabolism (Acyl Choline)	100009331	1449	368.352					2.8	-0.0995234	0.0729743	-0.242553	0.0435063	0.173036	0.00248045	0.43509	0	359	-0.0920561
sulfate*	Xenobiotics	Chemical	100002528	616	96.9601	1118	14808-79-8	C00059	HMDB01448	0	0.0995146	0.0729743	-0.0435151	0.242544	0.173075	0.00248001	0.43509	0	360	0.0247335
1,2,3-benzenetriol sulfate (2)	Xenobiotics	Chemical	100006374	1709	204.981					10.4	-0.0989752	0.0729753	-0.242007	0.0440564	0.175418	0.0024532	0.43976	0	361	-0.240235
11beta-hydroxyandrosterone glucuronide	Lipid	Androgenic Steroids	100020541	4209	481.244					0.533333	-0.0986657	0.0729759	-0.241698	0.044367	0.176774	0.00243788	0.441934	0	362	-0.0741609
1-arachidonoyl-GPE (20:4n6)*	Lipid	Lysophospholipid	100001571	1470	502.293	42607465			HMDB11517	0	-0.0983192	0.0729765	-0.241353	0.0447147	0.1783	0.00242079	0.443754	0	363	0.00411913
(R)-3-hydroxybutyrylcarnitine	Lipid	Fatty Acid Metabolism (Acyl Carnitine, Hydroxy)	100003926	2400	248.149	53481617			HMDB13127	7.86667	-0.0982781	0.0729766	-0.241312	0.0447559	0.178482	0.00241877	0.443754	0	364	-0.0670026
palmitoylcarnitine (C16)	Lipid	Fatty Acid Metabolism (Acyl Carnitine, Long Chain Saturated)	100000776	1425	400.342	461	6865-14-1	C02990	HMDB00222	0	-0.0980067	0.0729771	-0.241042	0.0450283	0.179686	0.00240542	0.44522	0	365	-0.0313835
stearoyl-arachidonoyl-glycerol (18:0/20:4) [1]*	Lipid	Diacylglycerol	100010949	3404	662.572					14.9333	0.0979236	0.0729772	-0.0451117	0.240959	0.180056	0.00240134	0.44522	0	366	0.000229244
sphingomyelin (d18:2/23:1)*	Lipid	Sphingomyelins	100015791	2315	797.653					0	0.0975665	0.0729778	-0.0454701	0.240603	0.181651	0.00238386	0.44794	0	367	0.0302376
N-delta-acetylornithine	Amino Acid	Urea cycle; Arginine and Proline Metabolism	100004523	858	173.093	9920500				0	-0.0974126	0.0729781	-0.24045	0.0456246	0.182342	0.00237635	0.448422	0	368	-0.0714864
sphingomyelin (d18:1/20:0, d16:1/22:0)*	Lipid	Sphingomyelins	100006290	2685	759.638				HMDB12102	0	0.0968687	0.0729791	-0.0461703	0.239908	0.184798	0.00234989	0.453231	0	369	-0.00557283
1-stearoyl-2-arachidonoyl-GPI (18:0/20:4)	Lipid	Phosphatidylinositol (PI)	100000616	3000	904.591		383907-33-3		HMDB09815	0	0.0961852	0.0729803	-0.0468561	0.239227	0.18792	0.00231684	0.459642	0	370	0.00533686
octadecenedioate (C18:1-DC)*	Lipid	Fatty Acid, Dicarboxylate	100019978	4875	311.223					0	-0.0957977	0.072981	-0.23884	0.047245	0.189707	0.00229821	0.462763	0	371	-0.0913106
alpha-ketoglutaramate*	Amino Acid	Glutamate Metabolism	100002397	1916	144.03		18465-19-5			0	-0.0955792	0.0729814	-0.238623	0.0474643	0.19072	0.00228774	0.463666	0	372	-0.0105752
X - 13729	Unknown	Unknown		1745	241.977					8.93333	-0.0954101	0.0729817	-0.238454	0.0476339	0.191507	0.00227965	0.463666	0	373	-0.0539293
1-methylnicotinamide	Cofactors and Vitamins	Nicotinate and Nicotinamide Metabolism	55	1940	137.071	10129985	1005-24-9	C02918	HMDB00699	0	0.0953871	0.0729817	-0.0476571	0.238431	0.191614	0.00227855	0.463666	0	374	0.055012
adenosine 5'-monophosphate (AMP)	Nucleotide	Purine Metabolism, Adenine containing	209	822	346.056	6083	149022-20-8	C00020	HMDB00045	0.666667	0.0951671	0.0729821	-0.0478777	0.238212	0.192642	0.00226806	0.464909	0	375	0.0894586
2-hydroxyarachidate*	Lipid	Fatty Acid, Monohydroxy	100019892	5990	327.291	5225199				19.3333	0.0950409	0.0729823	-0.0480044	0.238086	0.193233	0.00226204	0.465095	0	376	0.069995
oleoyl-oleoyl-glycerol (18:1/18:1) [1]*	Lipid	Diacylglycerol	100010918	3571	638.572				HMDB07218	0.533333	0.0947421	0.0729828	-0.0483043	0.237788	0.194639	0.00224784	0.467236	0	377	0.0512098
stearoylcholine*	Lipid	Fatty Acid Metabolism (Acyl Choline)	100015759	1520	370.368					9.33333	-0.0944722	0.0729833	-0.237519	0.048575	0.195914	0.00223506	0.46799	0	378	-0.109646
carotene diol (1)	Cofactors and Vitamins	Vitamin A Metabolism	100015966	1720	568.428					0	-0.0944569	0.0729833	-0.237504	0.0485904	0.195987	0.00223433	0.46799	0	379	-0.0299914
X - 23583	Unknown	Unknown		1112	116.071					8.93333	0.0941969	0.0729838	-0.0488513	0.237245	0.197222	0.00222205	0.4697	0	380	0.0254208
X - 22775	Unknown	Unknown		2980	154.991					0	-0.0939409	0.0729842	-0.23699	0.0491082	0.198444	0.00220998	0.470449	0	381	-0.00760264
X - 24243	Unknown	Unknown		1003	132.065					5.2	0.0937778	0.0729845	-0.0492718	0.236827	0.199225	0.00220232	0.470449	0	382	0.163445
N-acetylmethionine	Amino Acid	Methionine, Cysteine, SAM and Taurine Metabolism	1083	1787	190.054	448580	65-82-7	C02712	HMDB11745	0	-0.0937595	0.0729845	-0.236809	0.0492901	0.199313	0.00220146	0.470449	0	383	-0.0325227
X - 18922	Unknown	Unknown		4928	299.186					0.4	-0.0936314	0.0729847	-0.236681	0.0494187	0.199928	0.00219545	0.470449	0	384	-0.0114023
arachidate (20:0)	Lipid	Long Chain Saturated Fatty Acid	893	6240	311.296	10467	506-30-9	C06425	HMDB02212	0	-0.0935882	0.0729848	-0.236638	0.049462	0.200136	0.00219342	0.470449	0	385	-0.0457771
gamma-glutamylglutamine	Peptide	Gamma-glutamyl Amino Acid	1140	1430	276.119	150914	10148-81-9	C05283	HMDB11738	0	-0.0934141	0.0729851	-0.236465	0.0496368	0.200975	0.00218527	0.471198	0	386	-0.0333667
methyl glucopyranoside (alpha + beta)	Xenobiotics	Food Component/Plant	100005864	1070	193.072					1.06667	-0.0931441	0.0729856	-0.236196	0.0499076	0.202281	0.00217265	0.473035	0	387	-0.00199851
tryptophan	Amino Acid	Tryptophan Metabolism	565	2986	205.097	6305	73-22-3	C00078	HMDB00929	0	-0.0929301	0.0729859	-0.235983	0.0501223	0.203321	0.00216268	0.473698	0	388	-0.0124635
cysteine s-sulfate	Amino Acid	Methionine, Cysteine, SAM and Taurine Metabolism	100000808	2273	199.969	115015	1637-71-4	C05824	HMDB00731	1.33333	0.0928705	0.072986	-0.0501821	0.235923	0.203612	0.00215991	0.473698	0	389	0.0470093
1-(1-enyl-stearoyl)-2-oleoyl-GPE (P-18:0/18:1)	Lipid	Plasmalogen	100008919	2950	730.574		144371-68-6		HMDB11375	0.8	0.0923244	0.072987	-0.0507301	0.235379	0.206286	0.00213458	0.477791	0	390	0.0529457
X - 12026	Unknown	Unknown		1652	180.053					0.133333	0.0922097	0.0729872	-0.0508451	0.235265	0.20685	0.00212928	0.477791	0	391	0.0320658
X - 21339	Unknown	Unknown		5105	453.323					0.133333	-0.0921885	0.0729872	-0.235243	0.0508664	0.206955	0.0021283	0.477791	0	392	-0.0007585
isovalerylcarnitine (C5)	Amino Acid	Leucine, Isoleucine and Valine Metabolism	100001393	3085	246.17	6426851	31023-24-2		HMDB00688	0.266667	0.0918318	0.0729878	-0.0512243	0.234888	0.208719	0.00211186	0.480022	0	393	0.0253235
indolepropionate	Amino Acid	Tryptophan Metabolism	100001083	3205	190.086	3744	830-96-6		HMDB02302	0.266667	-0.0917788	0.0729879	-0.234835	0.0512774	0.208982	0.00210943	0.480022	0	394	-0.0944939
lactosyl-N-palmitoyl-sphingosine (d18:1/16:0)	Lipid	Lactosylceramides (LCER)	100009030	2527	862.625		4201-62-1			0	-0.0912257	0.0729888	-0.234284	0.0518324	0.211742	0.00208408	0.484422	0	395	-0.0216192
1-linoleoyl-GPI (18:2)*	Lipid	Lysophospholipid	100001778	5494	595.289					0	-0.0911806	0.0729889	-0.234239	0.0518776	0.211968	0.00208202	0.484422	0	396	-0.0430101
hydantoin-5-propionate	Amino Acid	Histidine Metabolism	100002514	2080	171.041	782	5624-26-0	C05565	HMDB01212	17.2	0.0910151	0.0729892	-0.0520436	0.234074	0.2128	0.00207447	0.485098	0	397	0.0172897
threonine	Amino Acid	Glycine, Serine and Threonine Metabolism	564	1514	120.066	6288	72-19-5	C00188	HMDB00167	0	0.0905911	0.0729899	-0.0524691	0.233651	0.214941	0.00205518	0.488748	0	398	0.0210866
myristoyl-linoleoyl-glycerol (14:0/18:2) [2]*	Lipid	Diacylglycerol	100015684	2720	582.509					17.8667	0.0903713	0.0729902	-0.0526896	0.233432	0.216057	0.00204522	0.490054	0	399	0.0454685
1-(1-enyl-palmitoyl)-2-linoleoyl-GPE (P-16:0/18:2)*	Lipid	Plasmalogen	100009069	2351	700.528				HMDB11343	0	0.0897536	0.0729913	-0.0533092	0.232816	0.219215	0.00201736	0.494314	0	400	0.00492594
oleoyl-oleoyl-glycerol (18:1/18:1) [2]*	Lipid	Diacylglycerol	100010919	3695	638.572				HMDB07218	0.533333	0.0896805	0.0729914	-0.0533825	0.232744	0.219591	0.00201408	0.494314	0	401	0.0114981
sphingomyelin (d18:1/24:1, d18:2/24:0)*	Lipid	Sphingomyelins	100005986	3033	813.684		94359-13-4		HMDB12107	0	0.0896319	0.0729915	-0.0534313	0.232695	0.219841	0.0020119	0.494314	0	402	0.0501596
X - 23739	Unknown	Unknown		1286	262.103					2	-0.0895778	0.0729915	-0.232641	0.0534856	0.22012	0.00200947	0.494314	0	403	-0.012374
orotate	Nucleotide	Pyrimidine Metabolism, Orotate containing	445	1638.1	155.01	967	50887-69-9	C00295	HMDB00226	0	0.0891897	0.0729922	-0.053875	0.232254	0.222128	0.00199209	0.496495	0	404	0.0478242
N-oleoyltaurine	Lipid	Endocannabinoid	100003119	5610	388.253	6437033	52514-04-2			9.06667	-0.089178	0.0729922	-0.232243	0.0538867	0.222188	0.00199157	0.496495	0	405	-0.0459447
X - 12680	Unknown	Unknown		2875	229.129					0.8	-0.088687	0.072993	-0.231753	0.0543793	0.224747	0.0019697	0.500975	0	406	-0.0188364
3-(4-hydroxyphenyl)lactate	Amino Acid	Tyrosine Metabolism	240	1379	181.051	9378	6482-98-0	C03672	HMDB00755	0	-0.0884336	0.0729934	-0.231501	0.0546335	0.226075	0.00195846	0.502698	0	407	-0.0345781
urea	Amino Acid	Urea cycle; Arginine and Proline Metabolism	533	700	121.072	1176	57-13-6	C00086	HMDB00294	0	0.0881089	0.0729939	-0.0549592	0.231177	0.227786	0.0019441	0.50455	0	408	0.0205614
dihydrocaffeate sulfate (2)	Xenobiotics	Food Component/Plant	100020822	1328	261.007					15.3333	-0.0880135	0.0729941	-0.231082	0.0550549	0.22829	0.0019399	0.50455	0	409	-0.117035
1-stearoyl-2-arachidonoyl-GPE (18:0/20:4)	Lipid	Phosphatidylethanolamine (PE)	100008977	2424	768.554	5289133			HMDB09003	0	0.0879586	0.0729942	-0.0551099	0.231027	0.228581	0.00193748	0.50455	0	410	0.0143163
3-hydroxyoleate*	Lipid	Fatty Acid, Monohydroxy	100019966	5508	297.243					14.5333	-0.0877283	0.0729945	-0.230798	0.055341	0.229803	0.00192734	0.506014	0	411	-0.0666843
X - 17654	Unknown	Unknown		5200	365.269					17.8667	-0.087467	0.072995	-0.230537	0.0556031	0.231195	0.00191588	0.507844	0	412	-0.0127049
sphingomyelin (d18:1/14:0, d16:1/16:0)*	Lipid	Sphingomyelins	100004328	1998	675.544	11433862			HMDB12097	0	0.0873615	0.0729951	-0.055709	0.230432	0.231759	0.00191126	0.507849	0	413	0.0250059
2'-O-methyluridine	Nucleotide	Pyrimidine Metabolism, Uracil containing	100010896	1831	257.078	102212	2140-76-3			4.66667	-0.0868357	0.072996	-0.229908	0.0562364	0.234583	0.00188832	0.511306	0	414	0.000804345
1-stearoyl-GPI (18:0)	Lipid	Lysophospholipid	100000656	5794	599.32		796963-93-4		HMDB61696	0	-0.086818	0.072996	-0.22989	0.0562542	0.234678	0.00188755	0.511306	0	415	-0.00607975
thioproline	Xenobiotics	Chemical	100009232	1250	134.027	93176	34592-47-4			0	0.0867526	0.0729961	-0.0563198	0.229825	0.235031	0.00188471	0.511306	0	416	0.0243232
methyl-4-hydroxybenzoate sulfate	Xenobiotics	Benzoate Metabolism	100006116	2873	230.997					13.4667	0.0864947	0.0729965	-0.0565785	0.229568	0.236427	0.00187352	0.512476	0	417	0.456149
stearoyl sphingomyelin (d18:1/18:0)	Lipid	Sphingomyelins	1538	2400	731.606	6453725	85187-10-6;85187-10-6	C00550	HMDB01348	0	0.0864125	0.0729966	-0.0566609	0.229486	0.236873	0.00186996	0.512476	0	418	0.011476
erucate (22:1n9)	Lipid	Long Chain Monounsaturated Fatty Acid	1087	6355.6	337.311	5281116	112-86-7	C08316	HMDB02068	0	-0.0863079	0.0729968	-0.229382	0.0567658	0.237442	0.00186544	0.512476	0	419	-0.0623415
gamma-tocopherol/beta-tocopherol	Cofactors and Vitamins	Tocopherol Metabolism	100008998	2384	416.364					0	0.0862358	0.0729969	-0.0568381	0.22931	0.237834	0.00186232	0.512476	0	420	0.0213428
X - 16938	Unknown	Unknown		2000	233.103					0	-0.0858653	0.0729975	-0.22894	0.0572098	0.239858	0.00184635	0.51561	0	421	-0.082718
X - 16944	Unknown	Unknown		3718	141.092					0.533333	-0.0857177	0.0729977	-0.228793	0.0573579	0.240668	0.00184001	0.516125	0	422	-0.094421
acetylcarnitine (C2)	Lipid	Fatty Acid Metabolism (Acyl Carnitine, Short Chain)	100000802	2282	204.123	1	5080-50-2	C02571	HMDB00201	0	-0.0855857	0.0729979	-0.228662	0.0574902	0.241394	0.00183435	0.516457	0	423	-0.0412022
hyocholate	Lipid	Secondary Bile Acid Metabolism	100001279	5046	407.28	92805	547-75-1	C17649	HMDB00760	3.33333	-0.0852833	0.0729984	-0.22836	0.0577936	0.243062	0.00182141	0.517497	0	424	-0.100525
X - 21607	Unknown	Unknown		4529	167.108					3.2	-0.0852363	0.0729985	-0.228313	0.0578408	0.243322	0.0018194	0.517497	0	425	-0.0602984
octadecadienedioate (C18:2-DC)*	Lipid	Fatty Acid, Dicarboxylate	100019982	4676	309.207					0.933333	-0.0851869	0.0729986	-0.228264	0.0578902	0.243595	0.0018173	0.517497	0	426	0.0019478
X - 18886	Unknown	Unknown		1870	217.108					3.73333	-0.084613	0.0729995	-0.227692	0.058466	0.246789	0.00179289	0.523054	0	427	-0.00378331
(16 or 17)-methylstearate (a19:0 or i19:0)	Lipid	Fatty Acid, Branched	100002356	5993	297.28	3083779	2724-59-6		HMDB37397	7.86667	-0.0844695	0.0729997	-0.227549	0.0586099	0.247592	0.00178681	0.52353	0	428	-0.0943135
androsterone glucuronide	Lipid	Androgenic Steroids	100002761	4953	465.249	114833	1852-43-3	C11135	HMDB02829	0.4	-0.084112	0.0730002	-0.227192	0.0589685	0.249601	0.00177172	0.525115	0	429	-0.0653489
palmitoleoyl-linoleoyl-glycerol (16:1/18:2) [1]*	Lipid	Diacylglycerol	100010930	2664	608.525				HMDB07132	5.2	0.0837768	0.0730007	-0.0593047	0.226858	0.251494	0.00175763	0.525115	0	430	0.0832472
ectoine	Xenobiotics	Chemical	100001635	1980	143.082	126041	96702-03-3	C06231		2.4	0.083775	0.0730008	-0.0593065	0.226856	0.251504	0.00175755	0.525115	0	431	0.0471918
1-(1-enyl-palmitoyl)-2-linoleoyl-GPC (P-16:0/18:2)*	Lipid	Plasmalogen	100009009	2226	742.574				HMDB11211	0	-0.0837527	0.0730008	-0.226834	0.0593288	0.25163	0.00175662	0.525115	0	432	-0.00267029
X - 21441	Unknown	Unknown		3025.4	294.113					0	-0.0837138	0.0730008	-0.226795	0.0593678	0.251851	0.00175499	0.525115	0	433	0.0231426
diacylglycerol (16:1/18:2 [2], 16:0/18:3 [1])*	Lipid	Diacylglycerol	100010940	2733	608.525					1.2	0.0836681	0.0730009	-0.0594137	0.22675	0.252111	0.00175307	0.525115	0	434	0.076461
serotonin	Amino Acid	Tryptophan Metabolism	504	2550	177.102	5202	153-98-0	C00780	HMDB00259	1.46667	0.0836001	0.073001	-0.0594819	0.226682	0.252496	0.00175022	0.525115	0	435	0.101768
X - 21785	Unknown	Unknown		765	189.041					0	-0.0835144	0.0730012	-0.226597	0.0595679	0.252984	0.00174664	0.525115	0	436	-0.0240074
7-alpha-hydroxy-3-oxo-4-cholestenoate (7-Hoca)	Lipid	Sterol	100001609	5288.1	429.301	3081085	115538-85-7	C17337	HMDB12458	0	-0.0834018	0.0730013	-0.226484	0.0596808	0.253624	0.00174193	0.525241	0	437	-0.0166777
palmitoyl ethanolamide	Lipid	Endocannabinoid	1489	6300	298.275	4671	544-31-0	C16512	HMDB02100	0	0.0829165	0.0730021	-0.0601675	0.226001	0.2564	0.00172172	0.529776	0	438	0.0372825
X - 19141	Unknown	Unknown		3705	415.197					0	-0.08255	0.0730026	-0.225635	0.0605352	0.25851	0.00170653	0.530737	0	439	-0.048364
1-myristoyl-2-arachidonoyl-GPC (14:0/20:4)*	Lipid	Phosphatidylcholine (PC)	100009139	1914	754.538				HMDB07883	0	0.0825334	0.0730026	-0.0605517	0.225619	0.258605	0.00170585	0.530737	0	440	0.054296
1-palmitoyl-2-dihomo-linolenoyl-GPC (16:0/20:3n3 or 6)*	Lipid	Phosphatidylcholine (PC)	100008985	2199	784.585					0	0.0825025	0.0730027	-0.0605828	0.225588	0.258784	0.00170456	0.530737	0	441	0.0120017
16a-hydroxy DHEA 3-sulfate	Lipid	Androgenic Steroids	100002126	4240	383.153					0	-0.0824287	0.0730028	-0.225514	0.0606568	0.259211	0.00170152	0.530737	0	442	-0.121562
N2,N5-diacetylornithine	Amino Acid	Urea cycle; Arginine and Proline Metabolism	100004575	1310	217.118	10398396	39825-23-5			11.0667	-0.0822259	0.0730031	-0.225312	0.0608602	0.260385	0.00169316	0.531852	0	443	-0.031859
maltotriose	Carbohydrate	Glycogen Metabolism	100000276	812	503.162	439586	1109-28-0	C01835	HMDB01262	7.46667	0.082132	0.0730032	-0.0609544	0.225218	0.260931	0.00168929	0.531852	0	444	0.102034
sphingomyelin (d18:2/23:0, d18:1/23:1, d17:1/24:1)*	Lipid	Sphingomyelins	100008956	2845	799.669					0	0.0819728	0.0730035	-0.0611141	0.22506	0.261857	0.00168275	0.53254	0	445	-0.00528342
malate	Energy	TCA Cycle	409	615.6	133.014	525	6915-15-7	C00149	HMDB00156	0	-0.0817428	0.0730038	-0.22483	0.0613447	0.263199	0.00167332	0.532907	0	446	-0.00300547
X - 12798	Unknown	Unknown		2011	240.102					3.2	0.0817287	0.0730039	-0.0613589	0.224816	0.263281	0.00167274	0.532907	0	447	0.0678494
palmitoyl-sphingosine-phosphoethanolamine (d18:1/16:0)	Lipid	Ceramide PEs	100021162	2207	661.528					0.133333	0.0816393	0.073004	-0.0614485	0.224727	0.263804	0.00166909	0.532907	0	448	0.0211993
quinate	Xenobiotics	Food Component/Plant	100000442	2432.9	191.056	6508	77-95-2	C00296	HMDB03072	8.8	-0.0814957	0.0730042	-0.224584	0.0615925	0.264646	0.00166322	0.533361	0	449	-0.148836
1,3-dimethylurate	Xenobiotics	Xanthine Metabolism	100001106	1671.4	195.052	70346	944-73-0		HMDB01857	14.9333	0.0814	0.0730043	-0.0616885	0.224489	0.265207	0.00165932	0.533361	0	450	0.0875178
2-hydroxysebacate	Lipid	Fatty Acid, Dicarboxylate	100020378	1324	217.108	128458	103963-71-9		HMDB00424	16.8	-0.0812874	0.0730045	-0.224376	0.0618015	0.26587	0.00165472	0.533509	0	451	0.00829498
X - 24328	Unknown	Unknown		1361.7	161.082					0	-0.0811345	0.0730047	-0.224224	0.0619548	0.266771	0.00164851	0.534132	0	452	-0.0788944
cystine	Amino Acid	Methionine, Cysteine, SAM and Taurine Metabolism	279	2000	241.031	67678	56-89-3	C00491	HMDB00192	0	0.0808218	0.0730052	-0.0622684	0.223912	0.26862	0.00163582	0.536648	0	453	0.026695
1-palmitoyl-2-docosahexaenoyl-GPE (16:0/22:6)*	Lipid	Phosphatidylethanolamine (PE)	100008991	2119	764.523	9546799			HMDB05324	0	-0.0807036	0.0730054	-0.223794	0.062387	0.269321	0.00163104	0.536863	0	454	-0.00276383
pro-hydroxy-pro	Amino Acid	Urea cycle; Arginine and Proline Metabolism	100001167	2128	229.118	11673055	18684-24-7		HMDB06695	0	-0.0805117	0.0730057	-0.223603	0.0625794	0.270463	0.0016233	0.537953	0	455	-0.0781467
X - 25617	Unknown	Unknown		4158	481.244					17.0667	-0.0803899	0.0730058	-0.223481	0.0627016	0.271189	0.00161839	0.538214	0	456	-0.112857
androsterone sulfate	Lipid	Androgenic Steroids	100001073	5022	369.174	159663	2479-86-9		HMDB02759	0	-0.0799356	0.0730065	-0.223028	0.0631571	0.273908	0.00160015	0.542028	0	457	-0.102785
sphingomyelin (d18:1/22:2, d18:2/22:1, d16:1/24:2)*	Lipid	Sphingomyelins	100006296	2209	783.638					0	0.0798691	0.0730066	-0.0632238	0.222962	0.274308	0.00159749	0.542028	0	458	0.0223752
3-hydroxypyridine sulfate	Xenobiotics	Chemical	100006098	1595.5	173.987		1955-23-3			3.06667	-0.079398	0.0730073	-0.222492	0.0636963	0.277151	0.0015787	0.544569	0	459	-0.0967561
androstenediol (3beta,17beta) monosulfate (2)	Lipid	Androgenic Steroids	100002029	4500	369.174					0.133333	-0.0792961	0.0730074	-0.222391	0.0637985	0.277768	0.00157465	0.544569	0	460	-0.00879681
X - 25828	Unknown	Unknown		650.2	268.081					7.86667	-0.0790977	0.0730077	-0.222193	0.0639975	0.278973	0.00156678	0.544569	0	461	-0.057665
pantothenate	Cofactors and Vitamins	Pantothenate and CoA Metabolism	1024	1498.7	218.103	6613	137-08-6	C00864	HMDB00210	0	0.0790152	0.0730078	-0.0640802	0.222111	0.279475	0.00156351	0.544569	0	462	0.0534323
3-ureidopropionate	Nucleotide	Pyrimidine Metabolism, Uracil containing	1053	875	133.061	111	462-88-4	C02642	HMDB00026	17.7333	-0.079001	0.0730079	-0.222096	0.0640944	0.279562	0.00156295	0.544569	0	463	-0.0397877
creatinine	Amino Acid	Creatine Metabolism	275	2055	114.066	588	60-27-5	C00791	HMDB00562	0	-0.0787797	0.0730082	-0.221876	0.0643164	0.280912	0.0015542	0.544569	0	464	-0.00496211
1-methyl-5-imidazoleacetate	Amino Acid	Histidine Metabolism	100002910	1989	141.066	6451814	4200-48-0		HMDB04988	2.93333	0.078714	0.0730083	-0.0643822	0.22181	0.281314	0.00155161	0.544569	0	465	0.0573386
2-hydroxyglutarate	Lipid	Fatty Acid, Dicarboxylate	100002070	958	166.071	43	40951-21-1	C02630	HMDB0059655	0.133333	0.0786964	0.0730083	-0.0643998	0.221793	0.281421	0.00155092	0.544569	0	466	0.0739536
gamma-glutamylthreonine	Peptide	Gamma-glutamyl Amino Acid	100001314	1750	249.108	76078708	5652-48-2		HMDB29159	0.133333	0.0786763	0.0730083	-0.0644201	0.221773	0.281544	0.00155013	0.544569	0	467	0.0055015
octadecanedioylcarnitine (C18-DC)*	Lipid	Fatty Acid Metabolism (Acyl Carnitine, Dicarboxylate)	100005998	1227	458.348		123233-50-1			9.06667	-0.0785813	0.0730085	-0.221678	0.0645153	0.282126	0.00154639	0.544569	0	468	-0.0780358
gamma-CEHC	Cofactors and Vitamins	Tocopherol Metabolism	100002094	3843	263.129	133098	178167-75-4		HMDB01931	0	0.0785671	0.0730085	-0.0645296	0.221664	0.282213	0.00154583	0.544569	0	469	0.0217789
betaine	Amino Acid	Glycine, Serine and Threonine Metabolism	799	1064	118.086	247	107-43-7	C00719	HMDB00043	0	-0.0784295	0.0730087	-0.221527	0.0646675	0.283057	0.00154042	0.545036	0	470	-0.0425478
X - 25519	Unknown	Unknown		1187.7	338.156					18.5333	0.078221	0.073009	-0.0648766	0.221319	0.28434	0.00153224	0.546344	0	471	0.0465978
phenylalanine	Amino Acid	Phenylalanine Metabolism	460	2878	166.086	6140	63-91-2	C00079	HMDB00159	0	-0.0773496	0.0730102	-0.22045	0.0657505	0.289744	0.00149829	0.555547	0	472	-0.00288591
5alpha-androstan-3beta,17beta-diol disulfate	Lipid	Androgenic Steroids	100001987	3880	225.07	242332	571-20-0	C12525	HMDB00493	0	-0.0771717	0.0730105	-0.220272	0.0659289	0.290855	0.0014914	0.556499	0	473	-0.299173
1-stearoyl-2-oleoyl-GPI (18:0/18:1)*	Lipid	Phosphatidylinositol (PI)	100009181	3711	882.607					1.86667	-0.0762679	0.0730118	-0.219371	0.0668351	0.296546	0.00145668	0.564785	0	474	-0.0571886
N-acetylneuraminate	Carbohydrate	Aminosugar Metabolism	1162	660	310.113	439197	131-48-6	C00270	HMDB00230	11.8667	0.0762558	0.0730118	-0.0668473	0.219359	0.296623	0.00145622	0.564785	0	475	0.0357179
1-palmitoyl-2-oleoyl-GPE (16:0/18:1)	Lipid	Phosphatidylethanolamine (PE)	1526	2509	718.538	5283496	26662-94-2		HMDB05320	0	0.0761872	0.0730119	-0.066916	0.21929	0.297058	0.0014536	0.564785	0	476	0.0192614
N-acetylvaline	Amino Acid	Leucine, Isoleucine and Valine Metabolism	1084	1704	158.082	66789	96-81-1		HMDB11757	0	-0.0759945	0.0730121	-0.219098	0.0671093	0.298283	0.00144625	0.565924	0	477	-0.00991166
3-carboxy-4-methyl-5-pentyl-2-furanpropionate (3-CMPFP)**	Lipid	Fatty Acid, Dicarboxylate	100020004	4000	267.124	194501				0	-0.075832	0.0730124	-0.218936	0.0672722	0.299317	0.00144008	0.566699	0	478	-0.0320147
linolenate [alpha or gamma; (18:3n3 or 6)]	Lipid	Long Chain Polyunsaturated Fatty Acid (n3 and n6)	100001337	5450	277.217	5280934		C06426	HMDB03073	0	0.075709	0.0730125	-0.0673955	0.218814	0.300103	0.00143541	0.566717	0	479	0.0524855
X - 11850	Unknown	Unknown		3176	226.018					10.6667	-0.0756345	0.0730126	-0.218739	0.0674703	0.300579	0.00143258	0.566717	0	480	-0.0118672
X - 25790	Unknown	Unknown		1654	247.092					3.86667	-0.0754666	0.0730129	-0.218572	0.0676386	0.301654	0.00142623	0.567561	0	481	-0.0487911
X - 25422	Unknown	Unknown		1730.3	175.083					0.266667	-0.0748239	0.0730137	-0.217931	0.0682831	0.305793	0.00140204	0.573922	0	482	-0.00856254
sphingosine 1-phosphate	Lipid	Sphingosines	100000626	1375	380.256	5283560	26993-30-6	C06124	HMDB00277	0	0.0746005	0.0730141	-0.068507	0.217708	0.30724	0.00139368	0.573922	0	483	0.0378231
1-stearoyl-2-linoleoyl-GPI (18:0/18:2)	Lipid	Phosphatidylinositol (PI)	100008994	3185	880.591				HMDB09809	0	-0.0745311	0.0730142	-0.217639	0.0685766	0.307691	0.00139109	0.573922	0	484	0.00302676
2-aminoadipate	Amino Acid	Lysine Metabolism	381	3500	160.061	469	542-32-5;1118-90-7	C00956	HMDB00510	12	0.0743954	0.0730143	-0.0687127	0.217503	0.308573	0.00138603	0.573922	0	485	-0.0305302
3-amino-2-piperidone	Amino Acid	Urea cycle; Arginine and Proline Metabolism	100020361	2065	115.087	5200225	1892-22-4		HMDB00323	4.26667	0.0743902	0.0730143	-0.0687179	0.217498	0.308606	0.00138584	0.573922	0	486	0.0467518
pentose acid*	Partially Characterized Molecules	Partially Characterized Molecules	100021467	2180	165.041					2.4	-0.0742233	0.0730146	-0.217332	0.0688852	0.309694	0.00137962	0.573922	0	487	-0.0272704
X - 24337	Unknown	Unknown		1980	239.079					8.13333	0.0742001	0.0730146	-0.0689086	0.217309	0.309846	0.00137876	0.573922	0	488	0.0632515
X - 11483	Unknown	Unknown		4449	505.208					1.06667	-0.0740691	0.0730148	-0.217178	0.0690398	0.310701	0.0013739	0.573922	0	489	-0.156424
arabonate/xylonate	Carbohydrate	Pentose Metabolism	100006115	2700	165.041					0	-0.0740628	0.0730148	-0.217172	0.0690462	0.310742	0.00137366	0.573922	0	490	-0.0403904
1-palmitoyl-2-linoleoyl-GPC (16:0/18:2)	Lipid	Phosphatidylcholine (PC)	1537	2160	758.569	5287971	40811-94-7		HMDB07973	0	-0.0736701	0.0730153	-0.21678	0.06944	0.313317	0.00135913	0.576253	0	491	0.00193579
N6,N6-dimethyllysine	Amino Acid	Lysine Metabolism	100020417	2831	175.144	193344	2259-86-1	C05545	HMDB13287	0	0.0736682	0.0730153	-0.0694418	0.216778	0.313329	0.00135906	0.576253	0	492	0.0897818
5alpha-pregnan-3beta,20alpha-diol monosulfate (2)	Lipid	Progestin Steroids	100002014	5060	399.221					0.133333	-0.0734948	0.0730156	-0.216605	0.0696157	0.31447	0.00135267	0.576253	0	493	-0.124353
imidazole lactate	Amino Acid	Histidine Metabolism	100000263	2040	157.061	440129	14403-45-3	C05568	HMDB02320	0	-0.0734825	0.0730156	-0.216593	0.069628	0.314551	0.00135222	0.576253	0	494	-0.0136505
gulonate*	Cofactors and Vitamins	Ascorbate and Aldarate Metabolism	100001586	2750	195.051	9794176	20246-53-1	C00257	HMDB03290	0.8	-0.0732165	0.0730159	-0.216328	0.0698947	0.316307	0.00134245	0.577755	0	495	-0.0243708
X - 21364	Unknown	Unknown		3757	213.087					0.133333	-0.073165	0.073016	-0.216276	0.0699464	0.316648	0.00134056	0.577755	0	496	0.00579324
hypotaurine	Amino Acid	Methionine, Cysteine, SAM and Taurine Metabolism	358	2763.4	108.013	107812	300-84-5	C00519	HMDB00965	3.6	0.072945	0.0730163	-0.070167	0.216057	0.318107	0.00133251	0.579248	0	497	0.0457554
isoleucine	Amino Acid	Leucine, Isoleucine and Valine Metabolism	376	2800	132.102	6306	73-32-5	C00407	HMDB00172	0	0.0725802	0.0730168	-0.0705326	0.215693	0.320534	0.00131922	0.582185	0	498	0.0211262
sphingomyelin (d18:0/20:0, d16:0/22:0)*	Lipid	Dihydrosphingomyelins	100015786	2600	761.653					0.266667	0.0725095	0.0730169	-0.0706036	0.215623	0.321006	0.00131665	0.582185	0	499	0.0323031
butyrylcarnitine (C4)	Lipid	Fatty Acid Metabolism (also BCAA Metabolism)	100001054	2860	232.154	439829	25576-40-3	C02862	HMDB02013	0.266667	0.0716933	0.0730179	-0.0714219	0.214808	0.326487	0.00128717	0.590942	0	500	0.0591676
maltose	Carbohydrate	Glycogen Metabolism	913	3329.4	387.114	10991489	6363-53-7	C00208	HMDB00163	8.53333	0.0714607	0.0730183	-0.071655	0.214577	0.32806	0.00127884	0.591521	0	501	0.144845
5-acetylamino-6-amino-3-methyluracil	Xenobiotics	Xanthine Metabolism	100001403	1710	197.068	88299	1196153-01-1	C16366	HMDB04400	2.93333	0.0714526	0.0730183	-0.0716632	0.214568	0.328115	0.00127855	0.591521	0	502	0.0539532
1-methylhistidine	Amino Acid	Histidine Metabolism	100001051	1227	168.078	92105	332-80-9	C01152	HMDB00001	0	0.0711352	0.0730187	-0.0719814	0.214252	0.33027	0.00126721	0.594223	0	503	0.00100581
sphingomyelin (d18:1/21:0, d17:1/22:0, d16:1/23:0)*	Lipid	Sphingomyelins	100009025	2793	773.653					0	0.0706683	0.0730193	-0.0724495	0.213786	0.333455	0.00125063	0.598764	0	504	-0.0209614
X - 12117	Unknown	Unknown		2366	204.134					6.8	0.0703356	0.0730197	-0.0727831	0.213454	0.335738	0.00123888	0.601669	0	505	0.0749736
1-(1-enyl-palmitoyl)-GPE (P-16:0)*	Lipid	Lysoplasmalogen	100003000	1558	438.298					0	0.0700198	0.0730201	-0.0730996	0.213139	0.337913	0.00122778	0.604371	0	506	0.0422886
C-glycosyltryptophan	Amino Acid	Tryptophan Metabolism	100006379	1777	365.135	10981970	180509-18-6			0	-0.0698582	0.0730203	-0.212978	0.0732616	0.33903	0.00122212	0.605172	0	507	-0.00885192
4-methylcatechol sulfate	Xenobiotics	Benzoate Metabolism	100004111	2665	203.002					0	-0.0697384	0.0730205	-0.212859	0.0733817	0.339859	0.00121793	0.605458	0	508	-0.0772317
formiminoglutamate	Amino Acid	Histidine Metabolism	100002500	1880	175.071	439233	816-90-0	C00439	HMDB00854	6.66667	0.0695705	0.0730207	-0.0735501	0.212691	0.341024	0.00121208	0.60634	0	509	-0.00111141
citrulline	Amino Acid	Urea cycle; Arginine and Proline Metabolism	391	1520	176.103	9750	372-75-8	C00327	HMDB00904	0	-0.0692324	0.0730211	-0.212354	0.073889	0.343377	0.00120032	0.609327	0	510	-0.0356512
diacylglycerol (14:0/18:1, 16:0/16:1) [2]*	Lipid	Diacylglycerol	100010935	3183	584.525					11.0667	0.0686356	0.0730219	-0.0744873	0.211758	0.347556	0.00117972	0.615078	0	511	0.0771169
X - 12112	Unknown	Unknown		950	142.086					1.33333	0.0685756	0.073022	-0.0745474	0.211699	0.347978	0.00117766	0.615078	0	512	0.142711
4-hydroxyphenylpyruvate	Amino Acid	Tyrosine Metabolism	1141	1690	179.035	979	156-39-8	C01179	HMDB00707	0	-0.0684676	0.0730221	-0.211591	0.0746557	0.348738	0.00117395	0.61522	0	513	-0.0387716
taurodeoxycholic acid 3-sulfate	Lipid	Secondary Bile Acid Metabolism	100006644	4850	288.62					18.8	-0.0681448	0.0730225	-0.211269	0.0749793	0.351016	0.00116291	0.616227	0	514	-0.0721955
2-hydroxybutyrate/2-hydroxyisobutyrate	Amino Acid	Glutathione Metabolism	100008928	1258	103.04					0	0.0679979	0.0730227	-0.0751266	0.211122	0.352057	0.0011579	0.616227	0	515	0.0266434
X - 21821	Unknown	Unknown		2930	243.078					3.46667	-0.0679629	0.0730227	-0.211087	0.0751616	0.352304	0.00115671	0.616227	0	516	-0.0890555
3-hydroxybutyroylglycine**	Lipid	Fatty Acid Metabolism (Acyl Glycine)	100020211	978	162.076					3.73333	-0.0677892	0.0730229	-0.210914	0.0753358	0.353537	0.0011508	0.616227	0	517	-0.0960507
lignoceroyl sphingomyelin (d18:1/24:0)	Lipid	Sphingomyelins	100006298	3437	815.7		60037-60-7			0	0.0677216	0.073023	-0.0754035	0.210847	0.354018	0.00114851	0.616227	0	518	0.00488749
4-hydroxy-2-oxoglutaric acid	Lipid	Fatty Acid, Dicarboxylate	100002537	3073	161.009	599	1187-99-1	C01127	HMDB02070	19.0667	0.0677017	0.073023	-0.0754235	0.210827	0.354159	0.00114783	0.616227	0	519	0.0468432
3-hydroxy-3-methylglutarate	Lipid	Mevalonate Metabolism	112	2850	161.046	1662	503-49-1	C03761	HMDB00355	0	-0.0676867	0.0730231	-0.210812	0.0754385	0.354266	0.00114733	0.616227	0	520	-0.0511983
propionylglycine	Lipid	Fatty Acid Metabolism (also BCAA Metabolism)	100001150	960	130.051	98681	21709-90-0		HMDB00783	2.8	0.0676178	0.0730231	-0.0755076	0.210743	0.354756	0.00114499	0.616227	0	521	0.110427
glutarate (C5-DC)	Lipid	Fatty Acid, Dicarboxylate	339	2900	131.035	743	110-94-1	C00489	HMDB00661	7.06667	0.0670316	0.0730239	-0.0760951	0.210158	0.358945	0.00112523	0.621597	0	522	0.02138
1-stearoyl-2-linoleoyl-GPC (18:0/18:2)*	Lipid	Phosphatidylcholine (PC)	100008980	2380	786.601				HMDB08039	0	-0.0669932	0.0730239	-0.21012	0.0761337	0.359221	0.00112394	0.621597	0	523	-0.00735046
N-methylpipecolate	Xenobiotics	Bacterial/Fungal	100005383	1932	144.102	11286529	41447-17-0			0.133333	0.066547	0.0730245	-0.076581	0.209675	0.362432	0.00110901	0.625957	0	524	0.146612
1-palmitoyl-GPG (16:0)*	Lipid	Lysophospholipid	100005717	5570	483.273	3300276				4	-0.0661004	0.073025	-0.209229	0.0770286	0.365664	0.00109418	0.630336	0	525	-0.0212948
oxalate (ethanedioate)	Cofactors and Vitamins	Ascorbate and Aldarate Metabolism	100000841	603	88.988	971	144-62-7	C00209	HMDB02329	0	-0.065914	0.0730252	-0.209043	0.0772154	0.367018	0.00108802	0.631261	0	526	-0.0506137
X - 25420	Unknown	Unknown		1712.4	147.022					0.133333	-0.0658	0.0730254	-0.20893	0.0773297	0.367848	0.00108426	0.631261	0	527	-0.081731
glycerophosphorylcholine (GPC)	Lipid	Phospholipid Metabolism	100000269	3003.1	302.101	71920	28319-77-9	C00670	HMDB00086	0	-0.0656858	0.0730255	-0.208816	0.0774442	0.368681	0.00108049	0.631261	0	528	0.00128202
docosadienoate (22:2n6)	Lipid	Long Chain Polyunsaturated Fatty Acid (n3 and n6)	100001182	6034	335.296	5282807	7370-49-2	C16533	HMDB61714	0	-0.0656433	0.0730256	-0.208773	0.0774868	0.368991	0.0010791	0.631261	0	529	-0.0742561
3-methylxanthine	Xenobiotics	Xanthine Metabolism	100001108	1700	165.042	70639	1076-22-8	C16357	HMDB01886	6.26667	0.065465	0.0730258	-0.0776655	0.208596	0.370293	0.00107324	0.631616	0	530	0.114649
tetradecadienoate (14:2)*	Lipid	Long Chain Polyunsaturated Fatty Acid (n3 and n6)	100020343	5292	223.17	5312409	39039-37-7		HMDB00560	0.133333	-0.0654238	0.0730258	-0.208554	0.0777068	0.370595	0.00107189	0.631616	0	531	-0.0942941
N-lactoyl valine	Amino Acid	Leucine, Isoleucine and Valine Metabolism	100022485	2008	188.093	131770417	21753-44-6		HMDB0062181	18.1333	0.0649361	0.0730264	-0.0781956	0.208068	0.374174	0.00105597	0.635587	0	532	0.0967325
dihomo-linolenoyl-choline	Lipid	Fatty Acid Metabolism (Acyl Choline)	100009335	1424	392.352					12.1333	-0.0649151	0.0730264	-0.208047	0.0782167	0.374329	0.00105529	0.635587	0	533	-0.00465395
picolinoylglycine	Lipid	Fatty Acid Metabolism (Acyl Glycine)	100021198	1867	179.046	11788622	5616-29-5		HMDB59766	8.66667	0.064769	0.0730266	-0.0783631	0.207901	0.375405	0.00105054	0.63622	0	534	0.048628
oleoyl-linoleoyl-glycerol (18:1/18:2) [2]	Lipid	Diacylglycerol	100002990	3223	636.556		104346-53-4		HMDB07219	0	0.0646503	0.0730267	-0.0784821	0.207783	0.376282	0.0010467	0.636514	0	535	0.00827956
branched-chain, straight-chain, or cyclopropyl 12:1 fatty acid*	Partially Characterized Molecules	Partially Characterized Molecules	100021709	5261	197.155					0.8	-0.0641161	0.0730274	-0.20725	0.0790175	0.38024	0.00102947	0.640927	0	536	-0.0925449
3-hydroxystachydrine*	Xenobiotics	Food Component/Plant	100020203	1049	160.097	442640				14.1333	-0.0640339	0.0730275	-0.207168	0.0790999	0.380851	0.00102683	0.640927	0	537	-0.0935377
histidine	Amino Acid	Histidine Metabolism	355	755.9	154.062	6274	5934-29-2	C00135	HMDB00177	0	-0.0640119	0.0730275	-0.207146	0.079122	0.381015	0.00102613	0.640927	0	538	0.00105827
X - 18901	Unknown	Unknown		3800	211.025					1.06667	-0.0639078	0.0730276	-0.207042	0.0792263	0.381791	0.00102279	0.64104	0	539	-0.0152857
thyroxine	Amino Acid	Tyrosine Metabolism	1094	4808	775.679	5819	51-48-9	C01829	HMDB01918	0	0.0636582	0.0730279	-0.0794765	0.206793	0.383654	0.00101482	0.642975	0	540	0.0334815
1-myristoyl-2-palmitoyl-GPC (14:0/16:0)	Lipid	Phosphatidylcholine (PC)	100000672	2147	706.538	129657	69525-80-0		HMDB07869	0	-0.0634922	0.0730281	-0.206627	0.0796428	0.384895	0.00100953	0.643863	0	541	-0.118914
1-palmitoyl-2-palmitoleoyl-GPC (16:0/16:1)*	Lipid	Phosphatidylcholine (PC)	100008984	2160	732.554				HMDB07969	0	0.063297	0.0730283	-0.0798386	0.206432	0.38636	0.00100333	0.644528	0	542	-0.0380949
2,4-dihydroxybutyrate	Lipid	Fatty Acid, Dihydroxy	100002285	1793	119.035	192742	1518-62-3		HMDB00360	0.133333	-0.0632493	0.0730284	-0.206385	0.0798863	0.386717	0.00100183	0.644528	0	543	-0.0155181
X - 13866	Unknown	Unknown		2417.8	253.108					0.133333	-0.0629042	0.0730288	-0.206041	0.0802322	0.389315	0.000990921	0.646385	0	544	-0.0199833
1-palmitoyl-GPI (16:0)	Lipid	Lysophospholipid	100001655	5564	571.289				HMDB61695	0.133333	-0.0628818	0.0730288	-0.206018	0.0802546	0.389484	0.000990216	0.646385	0	545	-0.00971896
sphinganine-1-phosphate	Lipid	Sphingolipid Synthesis	100001876	1431	382.272	520	19794-97-9		HMDB01383	15.8667	0.0628169	0.0730289	-0.0803197	0.205953	0.389974	0.000988172	0.646385	0	546	0.041645
X - 12193	Unknown	Unknown		2360	201.114					15.7333	0.0625997	0.0730291	-0.0805374	0.205737	0.391615	0.000981352	0.647919	0	547	0.0797507
lignoceroylcarnitine (C24)*	Lipid	Fatty Acid Metabolism (Acyl Carnitine, Long Chain Saturated)	100015834	1603	512.467					1.33333	-0.0623823	0.0730294	-0.20552	0.0807553	0.393263	0.000974547	0.64906	0	548	-0.029052
1-arachidonoyl-GPC (20:4n6)*	Lipid	Lysophospholipid	100001551	1460	544.34			C05208	HMDB10395	0	-0.0623137	0.0730295	-0.205451	0.0808241	0.393784	0.000972403	0.64906	0	549	-0.0154639
acisoga	Amino Acid	Polyamine Metabolism	100004541	2297	183.114	129397	106692-36-8			2.66667	0.0622252	0.0730296	-0.0809128	0.205363	0.394457	0.000969643	0.64906	0	550	0.151708
X - 13728	Unknown	Unknown		1589	197.068					1.33333	0.061908	0.0730299	-0.0812306	0.205047	0.396872	0.000959785	0.651849	0	551	0.115279
cys-gly, oxidized	Amino Acid	Glutathione Metabolism	1224	2947	355.074	333293	7729-20-6			0	-0.0617263	0.0730301	-0.204865	0.0814127	0.39826	0.000954158	0.652944	0	552	-0.0699116
sphingomyelin (d18:2/18:1)*	Lipid	Sphingomyelins	100015788	1904	727.575					0	0.0613593	0.0730305	-0.0817806	0.204499	0.401072	0.000942845	0.656366	0	553	0.0140477
tyrosine	Amino Acid	Tyrosine Metabolism	815	2430	182.081	6057	60-18-4	C00082	HMDB00158	0	-0.059934	0.0730321	-0.203077	0.0832089	0.412105	0.000899553	0.673204	0	554	-0.0260506
1-(1-enyl-stearoyl)-GPE (P-18:0)*	Lipid	Lysoplasmalogen	100003001	1649	466.329					0	0.0597831	0.0730323	-0.0833602	0.202926	0.413284	0.000895029	0.673383	0	555	0.0213934
X - 13507	Unknown	Unknown		2520	158.093					17.6	-0.0597296	0.0730323	-0.202873	0.0834138	0.413703	0.000893427	0.673383	0	556	-0.103669
tiglylcarnitine (C5:1-DC)	Amino Acid	Leucine, Isoleucine and Valine Metabolism	100001597	2962	244.154	22833596	64191-86-2		HMDB02366	0.533333	-0.0591491	0.073033	-0.202294	0.0839956	0.418258	0.000876144	0.679575	0	557	-0.0413219
5-acetylamino-6-formylamino-3-methyluracil	Xenobiotics	Xanthine Metabolism	100001402	1424	225.063	108214	85438-96-6	C16365	HMDB11105	11.6	0.0585664	0.0730336	-0.0845794	0.201712	0.422859	0.000858968	0.685757	0	558	0.0455741
glycodeoxycholate 3-sulfate	Lipid	Secondary Bile Acid Metabolism	100006642	4875	263.628					3.86667	-0.0581995	0.073034	-0.201346	0.0849471	0.425772	0.00084824	0.685757	0	559	-0.0749907
10-nonadecenoate (19:1n9)	Lipid	Long Chain Monounsaturated Fatty Acid	100001277	5780	295.264	5312513	73033-09-7		HMDB13622	0	-0.0581719	0.073034	-0.201319	0.0849748	0.425992	0.000847434	0.685757	0	560	-0.0772016
1-(1-enyl-palmitoyl)-2-arachidonoyl-GPC (P-16:0/20:4)*	Lipid	Plasmalogen	100009014	2154	766.574				HMDB11220	0	0.0581366	0.0730341	-0.0850102	0.201283	0.426273	0.000846406	0.685757	0	561	0.0662682
succinylcarnitine (C4-DC)	Energy	TCA Cycle	100001948	2291	262.128	71464481	256928-74-2		HMDB61717	0	0.0580773	0.0730341	-0.0850696	0.201224	0.426745	0.00084468	0.685757	0	562	-0.000524428
X - 15461	Unknown	Unknown		1624	160.097					4.53333	-0.0580703	0.0730341	-0.201217	0.0850766	0.426801	0.000844476	0.685757	0	563	-0.0170464
X - 11632	Unknown	Unknown		3377	229.108					19.7333	0.0579992	0.0730342	-0.0851478	0.201146	0.427367	0.000842412	0.685757	0	564	0.0501671
thymol sulfate	Xenobiotics	Food Component/Plant	100001757	4410	229.054		89-83-8	C09908	HMDB01878	3.86667	0.0577792	0.0730344	-0.0853683	0.200927	0.429123	0.000836033	0.687356	0	565	0.00867909
cysteine-glutathione disulfide	Amino Acid	Glutathione Metabolism	100001437	2465	427.095	4247235	13081-14-6		HMDB00656	1.46667	-0.0573334	0.0730349	-0.200482	0.085815	0.432694	0.00082318	0.691852	0	566	-0.0439669
1-(1-enyl-palmitoyl)-2-oleoyl-GPC (P-16:0/18:1)*	Lipid	Plasmalogen	100009007	2443	744.59					0	-0.057116	0.0730351	-0.200265	0.0860328	0.434442	0.00081695	0.693421	0	567	-0.00314447
EDTA	Xenobiotics	Chemical	100001002	643	291.083	6049	60-00-4	C00284	HMDB15109	0	-0.0568682	0.0730354	-0.200018	0.0862812	0.436439	0.000809876	0.694625	0	568	-0.0100191
xanthine	Nucleotide	Purine Metabolism, (Hypo)Xanthine/Inosine containing	1004	2023	151.026	1188	69-89-6	C00385	HMDB00292	0	0.056832	0.0730354	-0.0863175	0.199981	0.436731	0.000808845	0.694625	0	569	0.0219889
glucuronate	Carbohydrate	Aminosugar Metabolism	100000257	3233.3	193.035	444791	207300-70-7	C00191	HMDB00127	0	0.0566204	0.0730357	-0.0865295	0.19977	0.438441	0.000802834	0.696121	0	570	0.015564
phenylpyruvate	Amino Acid	Phenylalanine Metabolism	241	2515	163.04	997	156-06-9	C00166	HMDB00205	0.133333	-0.056515	0.0730358	-0.199665	0.086635	0.439294	0.000799849	0.696254	0	571	-0.0219408
sphingomyelin (d18:1/20:2, d18:2/20:1, d16:1/22:2)*	Lipid	Sphingomyelins	100006293	2039	755.606					0.533333	0.0561878	0.0730361	-0.0869629	0.199339	0.441949	0.000790613	0.699237	0	572	0.0396143
1-palmitoyl-2-oleoyl-GPC (16:0/18:1)	Lipid	Phosphatidylcholine (PC)	1539	2358	760.585	6436017	26853-31-6;26853-31-6		HMDB07972	0	0.0559052	0.0730364	-0.0872462	0.199056	0.444249	0.000782679	0.699647	0	573	0.00767232
propionylcarnitine (C3)	Lipid	Fatty Acid Metabolism (also BCAA Metabolism)	100001162	2590	218.139	107738	17298-37-2	C03017	HMDB00824	0	0.0558133	0.0730365	-0.0873382	0.198965	0.444999	0.000780108	0.699647	0	574	0.0751824
2-hydroxyphenylacetate	Amino Acid	Phenylalanine Metabolism	235	858.6	151.04	11970	614-75-5	C05852	HMDB00669	11.4667	-0.0558053	0.0730365	-0.198957	0.0873462	0.445064	0.000779885	0.699647	0	575	0.00530031
eicosenoate (20:1)	Lipid	Long Chain Monounsaturated Fatty Acid	100001335	5950	309.28	5282768		C16526	HMDB02231	0	-0.0557764	0.0730365	-0.198928	0.0873752	0.4453	0.000779077	0.699647	0	576	-0.0293817
2-methylserine	Amino Acid	Glycine, Serine and Threonine Metabolism	100009246	1652	120.066	94309		C02115		2	-0.0554768	0.0730368	-0.198629	0.0876754	0.447749	0.00077073	0.702276	0	577	-0.0511349
X - 12411	Unknown	Unknown		1037	195.034					1.73333	-0.0552725	0.073037	-0.198425	0.0878801	0.449424	0.000765064	0.702825	0	578	0.00620769
1-stearoyl-GPE (18:0)	Lipid	Lysophospholipid	100001461	1626	482.324	9547068	69747-55-3		HMDB11130	0	-0.0551668	0.0730371	-0.19832	0.087986	0.450291	0.000762141	0.702825	0	579	-0.0128274
X - 11261	Unknown	Unknown		870	286.201					0	0.0551501	0.0730372	-0.0880028	0.198303	0.450429	0.000761679	0.702825	0	580	0.0152743
threonate	Cofactors and Vitamins	Ascorbate and Aldarate Metabolism	100001022	2384	135.03	151152	70753-61-6	C01620	HMDB00943	0	-0.0549635	0.0730373	-0.198117	0.0881896	0.451963	0.000756535	0.703578	0	581	-0.0065558
1-methylurate	Xenobiotics	Xanthine Metabolism	100001400	1900	181.037	69726	708-79-2	C16359	HMDB03099	4.66667	-0.054661	0.0730376	-0.197815	0.0884928	0.454457	0.000748229	0.703578	0	582	-0.135744
X - 16397	Unknown	Unknown		2809	248.095					1.2	-0.0545616	0.0730377	-0.197716	0.0885923	0.455278	0.000745512	0.703578	0	583	-0.00341922
indoleacetate	Amino Acid	Tryptophan Metabolism	100001034	2200	174.056	802	6505-45-9	C00954	HMDB00197	0	-0.054482	0.0730378	-0.197636	0.0886721	0.455937	0.000743337	0.703578	0	584	-0.0293864
branched-chain, straight-chain, or cyclopropyl 10:1 fatty acid (2)*	Partially Characterized Molecules	Partially Characterized Molecules	100021667	4853	169.123					19.8667	-0.0543849	0.0730379	-0.197539	0.0887694	0.45674	0.00074069	0.703578	0	585	-0.0285007
1-palmitoleoyl-GPC (16:1)*	Lipid	Lysophospholipid	100001511	1450	494.324	24779461			HMDB10383	0	-0.054366	0.0730379	-0.19752	0.0887884	0.456897	0.000740175	0.703578	0	586	-0.000659856
palmitoleate (16:1n7)	Lipid	Long Chain Monounsaturated Fatty Acid	452	5475	253.217	445638	373-49-9	C08362	HMDB03229	0	0.0542873	0.073038	-0.0888672	0.197442	0.457549	0.000738034	0.703578	0	587	0.0453206
1-palmitoleoylglycerol (16:1)*	Lipid	Monoacylglycerol	100008952	6094	253.217				HMDB11565	19.0667	0.0542534	0.0730381	-0.0889012	0.197408	0.45783	0.000737113	0.703578	0	588	0.0933903
X - 17690	Unknown	Unknown		2904	245.049					8.93333	-0.0542154	0.0730381	-0.19737	0.0889393	0.458145	0.000736079	0.703578	0	589	-0.349875
N1-methylinosine	Nucleotide	Purine Metabolism, (Hypo)Xanthine/Inosine containing	100001409	1430	283.104	65095	20245-33-4		HMDB02721	12.6667	-0.0541502	0.0730382	-0.197305	0.0890046	0.458686	0.00073431	0.703578	0	590	-0.0125546
5alpha-androstan-3beta,17alpha-diol disulfate	Lipid	Androgenic Steroids	100002021	4215	225.07					9.46667	-0.0539396	0.0730384	-0.197095	0.0892156	0.460436	0.000728609	0.705067	0	591	-0.11666
1-palmitoyl-2-arachidonoyl-GPC (16:0/20:4n6)	Lipid	Phosphatidylcholine (PC)	100008914	2091	782.569	10747814	35418-58-7		HMDB07982	0	0.053825	0.0730385	-0.0893304	0.19698	0.46139	0.000725517	0.705334	0	592	0.0223107
androstenediol (3beta,17beta) disulfate (1)	Lipid	Androgenic Steroids	100001992	3740	224.062	87120982		C04295	HMDB03818	0	-0.0532592	0.073039	-0.196416	0.0898973	0.466114	0.000710346	0.711013	0	593	-0.0959074
3-indoleglyoxylic acid	Xenobiotics	Food Component/Plant	100020372	2140	188.035	73863	1477-49-2			9.06667	-0.0531207	0.0730392	-0.196277	0.0900361	0.467276	0.000706655	0.711013	0	594	-0.0162638
glycosyl ceramide (d18:1/20:0, d16:1/22:0)*	Lipid	Hexosylceramides (HCER)	100015882	3414	756.635					0.533333	-0.0530986	0.0730392	-0.196255	0.0900583	0.467461	0.000706066	0.711013	0	595	0.00690971
X - 12283	Unknown	Unknown		2646	245.092					10.2667	-0.0529081	0.0730394	-0.196065	0.0902491	0.469061	0.000701009	0.711989	0	596	-0.0895636
1-oleoyl-GPI (18:1)	Lipid	Lysophospholipid	100001777	5599	597.304					0	-0.0528348	0.0730394	-0.195992	0.0903225	0.469677	0.000699068	0.711989	0	597	-0.00622864
glycosyl-N-stearoyl-sphingosine (d18:1/18:0)	Lipid	Hexosylceramides (HCER)	100001882	3053	728.604					0.666667	-0.0525436	0.0730397	-0.195701	0.0906143	0.472129	0.000691384	0.712289	0	598	0.0273988
docosahexaenoate (DHA; 22:6n3)	Lipid	Long Chain Polyunsaturated Fatty Acid (n3 and n6)	100000665	5525	327.233	445580	6217-54-5	C06429	HMDB02183	0	-0.0525423	0.0730397	-0.1957	0.0906156	0.47214	0.000691349	0.712289	0	599	-0.00188698
ornithine	Amino Acid	Urea cycle; Arginine and Proline Metabolism	444	2800	133.097	6262	3184-13-2	C00077	HMDB03374	0	-0.052423	0.0730398	-0.195581	0.0907351	0.473147	0.000688213	0.712289	0	600	0.00349447
adipoylcarnitine (C6-DC)	Lipid	Fatty Acid Metabolism (Acyl Carnitine, Dicarboxylate)	100006614	2570	290.16	71296139			HMDB61677	5.06667	-0.0523978	0.0730399	-0.195556	0.0907603	0.473359	0.000687553	0.712289	0	601	-0.0962742
X - 23593	Unknown	Unknown		1531	191.102					0	-0.0523088	0.07304	-0.195467	0.0908495	0.474112	0.000685218	0.712289	0	602	-0.0184763
xanthurenate	Amino Acid	Tryptophan Metabolism	100000015	1476	204.03	5699	59-007	C02470	HMDB00881	9.06667	0.0522514	0.07304	-0.090907	0.19541	0.474597	0.000683717	0.712289	0	603	0.000602262
N-acetylglutamine	Amino Acid	Glutamate Metabolism	100001253	2140	187.072	182230	2490-97-3	C02716	HMDB06029	13.0667	-0.0516832	0.0730405	-0.194843	0.0914763	0.479417	0.000668926	0.718332	0	604	-0.00910697
3-methylglutarylcarnitine (2)	Amino Acid	Leucine, Isoleucine and Valine Metabolism	100005850	2687	290.16	128145			HMDB00552	3.06667	-0.0514312	0.0730408	-0.194591	0.0917287	0.481562	0.00066242	0.720158	0	605	-0.0451105
X - 11880	Unknown	Unknown		5341	537.416					0	-0.0513532	0.0730409	-0.194513	0.0918068	0.482227	0.000660413	0.720158	0	606	-0.01076
3,5-dichloro-2,6-dihydroxybenzoic acid	Xenobiotics	Chemical	100021324	693	220.941					0	-0.0511477	0.073041	-0.194308	0.0920127	0.483983	0.000655138	0.721588	0	607	0.0115562
X - 24949	Unknown	Unknown		4973	263.202					18.2667	-0.0508953	0.0730413	-0.194056	0.0922656	0.486143	0.000648687	0.723618	0	608	0.0106264
N,N-dimethylalanine	Amino Acid	Alanine and Aspartate Metabolism	100020371	1370	118.086	5488191	2812-31-9			0.533333	-0.0506857	0.0730415	-0.193847	0.0924756	0.487941	0.000643355	0.725102	0	609	-0.110558
1-oleoyl-2-linoleoyl-GPE (18:1/18:2)*	Lipid	Phosphatidylethanolamine (PE)	100009078	2270	742.538	9546753			HMDB05349	0.133333	-0.050226	0.0730419	-0.193388	0.0929361	0.491897	0.000631738	0.726619	0	610	-0.0189397
X - 12740	Unknown	Unknown		2497	287.023					15.0667	-0.0501896	0.0730419	-0.193352	0.0929726	0.492212	0.000630821	0.726619	0	611	-0.0445048
1-palmitoyl-2-docosahexaenoyl-GPC (16:0/22:6)	Lipid	Phosphatidylcholine (PC)	100008915	2023	806.569	6441886	59403-54-2		HMDB07991	0	-0.0501223	0.073042	-0.193285	0.09304	0.492792	0.000629133	0.726619	0	612	-0.0167641
indolelactate	Amino Acid	Tryptophan Metabolism	100000463	2600	206.081	92904	832-97-3	C02043	HMDB00671	0	-0.050116	0.073042	-0.193278	0.0930463	0.492846	0.000628974	0.726619	0	613	0.00135711
1-arachidonoyl-GPI (20:4)*	Lipid	Lysophospholipid	100001654	5482	619.289				HMDB61690	0	-0.0501009	0.073042	-0.193263	0.0930614	0.492977	0.000628595	0.726619	0	614	-0.013445
X - 17340	Unknown	Unknown		4697	539.25					1.6	0.0499665	0.0730421	-0.0931961	0.193129	0.494138	0.000625227	0.727146	0	615	0.0398747
2-aminoheptanoate	Lipid	Fatty Acid, Amino	100004542	3160	146.118	227939	1115-90-8			15.2	-0.0496839	0.0730424	-0.192847	0.0934792	0.496585	0.000618174	0.728402	0	616	-0.0617211
1-(1-enyl-stearoyl)-2-linoleoyl-GPE (P-18:0/18:2)*	Lipid	Plasmalogen	100009225	2633	728.559				HMDB11376	0	0.049682	0.0730424	-0.0934811	0.192845	0.496601	0.000618127	0.728402	0	617	0.0178856
X - 21851	Unknown	Unknown		4440	509.277					15.8667	-0.0495039	0.0730426	-0.192667	0.0936595	0.498146	0.000613704	0.729485	0	618	0.0340891
X - 17010	Unknown	Unknown		3178	189.114					6	-0.0488728	0.0730431	-0.192037	0.0942918	0.503641	0.000598155	0.735043	0	619	-0.0202808
phenylalanylhydroxyproline*	Peptide	Dipeptide	100021238	2225	277.119				HMDB28996,HMDB11176	9.2	-0.0488356	0.0730432	-0.192	0.094329	0.503967	0.000597244	0.735043	0	620	-0.0533578
galactonate	Carbohydrate	Fructose, Mannose and Galactose Metabolism	100001026	3085	195.051	128869	299-28-5	C00880	HMDB00565	10.6667	0.0487047	0.0730433	-0.0944601	0.19187	0.50511	0.000594048	0.735043	0	621	0.0835829
alpha-ketoglutarate	Energy	TCA Cycle	93	2700	145.014	51	305-72-6;328-50-7;22202-68-2	C00026	HMDB00208	0	0.0486957	0.0730433	-0.0944692	0.191861	0.50519	0.000593827	0.735043	0	622	0.0154814
N-acetylleucine	Amino Acid	Leucine, Isoleucine and Valine Metabolism	1082	2400	172.098	70912	1188-21-2	C02710	HMDB11756	5.6	0.0483753	0.0730436	-0.0947902	0.191541	0.507996	0.000586039	0.73794	0	623	0.0509301
arginine	Amino Acid	Urea cycle; Arginine and Proline Metabolism	231	2825	175.119	232	1119-34-2	C00062	HMDB00517	0	-0.0481994	0.0730437	-0.191365	0.0949663	0.50954	0.000581785	0.738997	0	624	-0.0100342
arabitol/xylitol	Carbohydrate	Pentose Metabolism	100006430	1932.4	151.061	6912		C01904		0	-0.0471284	0.0730447	-0.190296	0.0960391	0.518995	0.000556219	0.751041	0	625	-0.0085684
gamma-glutamyltyrosine	Peptide	Gamma-glutamyl Amino Acid	1102	2518	311.124	94340	7432-23-7		HMDB11741	3.46667	-0.047071	0.0730447	-0.190239	0.0960966	0.519505	0.000554865	0.751041	0	626	-0.00797672
N-acetylphenylalanine	Amino Acid	Phenylalanine Metabolism	100001256	2597	206.082	74839	2018-61-3	C03519	HMDB00512	0	-0.0467695	0.073045	-0.189938	0.0963987	0.522184	0.000547778	0.753711	0	627	-0.0175431
N-acetylalanine	Amino Acid	Alanine and Aspartate Metabolism	1110	1564.8	130.051	88064	97-69-8	C02847	HMDB00766	0	-0.0466019	0.0730451	-0.18977	0.0965665	0.523677	0.00054386	0.754145	0	628	-0.00937555
maleate	Lipid	Fatty Acid, Dicarboxylate	100000707	2640	115.004	444266	110-16-7	C01384	HMDB00176	1.33333	-0.0465486	0.0730452	-0.189717	0.0966199	0.524152	0.000542617	0.754145	0	629	-0.0113274
eicosanedioate (C20-DC)	Lipid	Fatty Acid, Dicarboxylate	100002951	5200.9	341.27	75502	2424-92-2			0	0.0459607	0.0730457	-0.0972088	0.18913	0.529407	0.000528996	0.760498	0	630	0.00207997
X - 24585	Unknown	Unknown		2613	251.139					0.533333	-0.0457674	0.0730458	-0.188937	0.0974024	0.531141	0.000524557	0.760901	0	631	-0.0319794
oleoyl-linoleoyl-glycerol (18:1/18:2) [1]	Lipid	Diacylglycerol	100002989	3115	636.556		106292-55-1		HMDB07219	0	0.0457173	0.0730459	-0.0974525	0.188887	0.53159	0.00052341	0.760901	0	632	0.0780492
5-methylthioribose**	Amino Acid	Methionine, Cysteine, SAM and Taurine Metabolism	100002103	790	181.053	494	23656-67-9		HMDB01087	16	0.0456483	0.0730459	-0.0975217	0.188818	0.53221	0.00052183	0.760901	0	633	0.0394467
trans-urocanate	Amino Acid	Histidine Metabolism	537	1882.5	137.036	736715	104-98-3	C00785	HMDB00301	0.533333	-0.0454641	0.0730461	-0.188634	0.0977062	0.533867	0.000517626	0.761313	0	634	-0.051192
1-oleoyl-2-linoleoyl-GPI (18:1/18:2)*	Lipid	Phosphatidylinositol (PI)	100008979	902	859.534				HMDB09838	0.8	-0.0454261	0.0730461	-0.188596	0.0977442	0.534208	0.000516763	0.761313	0	635	0.0321286
tricosanoyl sphingomyelin (d18:1/23:0)*	Lipid	Sphingomyelins	100008955	3200	801.684				HMDB12105	0	0.0452705	0.0730462	-0.0979001	0.188441	0.53561	0.000513228	0.761313	0	636	-0.00510356
trimethylamine N-oxide	Lipid	Phospholipid Metabolism	100003397	2100	76.0757	1145	1184-78-7	C01104	HMDB00925	0	-0.0451417	0.0730463	-0.188313	0.0980291	0.536772	0.000510311	0.761313	0	637	-0.0674851
hexanoylglutamine	Lipid	Fatty Acid Metabolism (Acyl Glutamine)	100001733	2780	243.135					4.66667	-0.0450993	0.0730464	-0.18827	0.0980716	0.537154	0.000509354	0.761313	0	638	-0.0131376
eicosapentaenoate (EPA; 20:5n3)	Lipid	Long Chain Polyunsaturated Fatty Acid (n3 and n6)	2050	5450	301.217	446284	10-2005-9;10417-94-4	C06428	HMDB01999	0	0.0450559	0.0730464	-0.098115	0.188227	0.537546	0.000508375	0.761313	0	639	0.0646539
X - 24813	Unknown	Unknown		1286	202.048					0.133333	-0.0448652	0.0730466	-0.188036	0.0983061	0.53927	0.000504079	0.762562	0	640	-0.00347873
X - 23587	Unknown	Unknown		1230	132.102					10.8	0.0446691	0.0730467	-0.0985025	0.187841	0.541045	0.000499682	0.763878	0	641	-0.0072948
docosapentaenoate (n6 DPA; 22:5n6)	Lipid	Long Chain Polyunsaturated Fatty Acid (n3 and n6)	100001580	5624.5	329.249	6441454	25182-74-5	C16513	HMDB01976	17.3333	-0.0440962	0.0730472	-0.187269	0.0990763	0.546248	0.000486947	0.769122	0	642	-0.0811705
1,2-dipalmitoyl-GPC (16:0/16:0)	Lipid	Phosphatidylcholine (PC)	100000657	2365	734.569	452110	63-89-8		HMDB00564	0	-0.044073	0.0730472	-0.187246	0.0990995	0.546459	0.000486436	0.769122	0	643	-0.00803911
lysine	Amino Acid	Lysine Metabolism	407	2850	147.113	5962	56-87-1	C00047	HMDB00182	0	0.0437972	0.0730474	-0.0993758	0.18697	0.548973	0.000480366	0.770372	0	644	0.000963468
1-stearoyl-2-oleoyl-GPC (18:0/18:1)	Lipid	Phosphatidylcholine (PC)	100008904	2644	788.616		56421-10-4		HMDB08038	0	0.0437888	0.0730474	-0.0993841	0.186962	0.549049	0.000480183	0.770372	0	645	0.00564979
X - 23644	Unknown	Unknown		983	146.081					1.6	-0.0436955	0.0730475	-0.186869	0.0994776	0.549901	0.000478138	0.770373	0	646	0.00264803
alpha-tocopherol	Cofactors and Vitamins	Tocopherol Metabolism	1105	2522	430.378	14985	59-02-9;10191-41-0	C02477	HMDB01893	0	0.0435008	0.0730477	-0.0996726	0.186674	0.551681	0.000473887	0.771671	0	647	0.00325383
myristoleate (14:1n5)	Lipid	Long Chain Monounsaturated Fatty Acid	100001198	5346.9	225.186	5281119	544-64-9	C08322	HMDB02000	0	0.0432636	0.0730479	-0.0999102	0.186437	0.553853	0.000468733	0.773514	0	648	-0.00835523
gamma-glutamylhistidine	Peptide	Gamma-glutamyl Amino Acid	1235	2740	285.119	7017195	37460-15-4			0.266667	-0.0428216	0.0730482	-0.185996	0.100353	0.557911	0.000459205	0.77767	0	649	-0.0256572
1-palmitoyl-2-arachidonoyl-GPE (16:0/20:4)*	Lipid	Phosphatidylethanolamine (PE)	100008990	2198	740.523	9546800			HMDB05323	0	0.0426824	0.0730483	-0.100492	0.185857	0.559192	0.000456223	0.77767	0	650	-0.00453258
X - 10458	Unknown	Unknown		3634	231.124					9.73333	-0.0426591	0.0730483	-0.185834	0.100516	0.559407	0.000455725	0.77767	0	651	-0.0463871
N-acetyltryptophan	Amino Acid	Tryptophan Metabolism	100001254	2630	245.093	700653	1218-34-4	C03137	HMDB13713	0	-0.0425209	0.0730484	-0.185696	0.100654	0.560681	0.000452776	0.778245	0	652	-0.0131828
1-(1-enyl-oleoyl)-GPE (P-18:1)*	Lipid	Lysoplasmalogen	100005372	6250	462.299					0	0.0424097	0.0730485	-0.100765	0.185585	0.561706	0.000450412	0.778281	0	653	0.0116179
palmitate (16:0)	Lipid	Long Chain Saturated Fatty Acid	424	5618	255.233	985	57-10-3	C00249	HMDB00220	0	0.0423316	0.0730486	-0.100844	0.185507	0.562426	0.000448756	0.778281	0	654	-0.00933508
X - 15503	Unknown	Unknown		1845	193.063					0.133333	-0.0420362	0.0730488	-0.185212	0.101139	0.565157	0.000442514	0.780866	0	655	-0.0114455
X - 16570	Unknown	Unknown		3765	198.114					6.53333	-0.0418347	0.073049	-0.185011	0.101341	0.567024	0.000438281	0.782251	0	656	-0.10246
1-(1-enyl-palmitoyl)-2-palmitoyl-GPC (P-16:0/16:0)*	Lipid	Plasmalogen	100009162	2454	718.574	11146967			HMDB11206	0	-0.0415062	0.0730492	-0.184683	0.10167	0.570073	0.000431425	0.782948	0	657	-0.0170761
theobromine	Xenobiotics	Xanthine Metabolism	100000445	1600	181.072	5429	83-67-0	C07480	HMDB02825	1.33333	0.0414861	0.0730492	-0.10169	0.184663	0.57026	0.000431007	0.782948	0	658	0.0238322
5alpha-androstan-3beta,17beta-diol monosulfate (2)	Lipid	Androgenic Steroids	100002024	4685	371.19					7.86667	-0.0413756	0.0730493	-0.184552	0.101801	0.571287	0.000428715	0.782948	0	659	-0.0676724
1-linoleoyl-2-arachidonoyl-GPC (18:2/20:4n6)*	Lipid	Phosphatidylcholine (PC)	100009131	1969	806.569				HMDB08147	0	0.0413227	0.0730494	-0.101854	0.184499	0.571779	0.00042762	0.782948	0	660	0.00325367
2-hydroxypalmitate	Lipid	Fatty Acid, Monohydroxy	100001579	5511.2	271.228	92836	764-67-0		HMDB31057	0	-0.0412531	0.0730494	-0.18443	0.101924	0.572428	0.00042618	0.782948	0	661	0.0255122
homocitrulline	Amino Acid	Urea cycle; Arginine and Proline Metabolism	100000963	1908	190.119	65072	1190-49-4	C02427	HMDB00679	0.133333	-0.0412217	0.0730494	-0.184399	0.101955	0.57272	0.000425532	0.782948	0	662	0.00122598
spermidine	Amino Acid	Polyamine Metabolism	50	700	146.165	1102	124-20-9	C00315	HMDB01257	0	0.0408521	0.0730497	-0.102325	0.18403	0.576167	0.000417936	0.784613	0	663	0.0221748
palmitoyl-linoleoyl-glycerol (16:0/18:2) [1]*	Lipid	Diacylglycerol	100009052	3080	610.54	9543695			HMDB07103	0.266667	0.0408463	0.0730497	-0.102331	0.184024	0.576222	0.000417816	0.784613	0	664	0.0867595
indoleacetoylcarnitine*	Amino Acid	Tryptophan Metabolism	100020479	3114	319.165					12.2667	0.0408124	0.0730497	-0.102365	0.18399	0.576539	0.000417122	0.784613	0	665	0.0047464
picolinate	Amino Acid	Tryptophan Metabolism	1022	910	124.039	1018	98-98-6	C10164	HMDB02243	1.73333	-0.040514	0.07305	-0.183692	0.102664	0.579329	0.000411046	0.787227	0	666	0.00278018
12,13-DiHOME	Lipid	Fatty Acid, Dihydroxy	62	5137	313.238	10236635	263399-35-5	C14829	HMDB04705	6.66667	0.0398463	0.0730505	-0.103333	0.183025	0.585598	0.000397609	0.794551	0	667	0.0673706
glycochenodeoxycholate	Lipid	Primary Bile Acid Metabolism	1628	5236.1	448.307	12544	16564-43-5	C05466	HMDB00637	0.266667	-0.0395042	0.0730507	-0.182684	0.103675	0.588822	0.00039081	0.797731	0	668	-0.179358
X - 24748	Unknown	Unknown		4596	321.147					0.8	-0.039401	0.0730508	-0.182581	0.103778	0.589795	0.000388772	0.797855	0	669	0.00996159
X - 12100	Unknown	Unknown		2650	221.092					2.26667	-0.0390021	0.0730511	-0.182182	0.104178	0.593568	0.000380939	0.80086	0	670	-0.00971859
2-hydroxybehenate	Lipid	Fatty Acid, Monohydroxy	100015637	6384	355.322	193484				3.46667	0.038979	0.0730511	-0.104201	0.182159	0.593787	0.000380488	0.80086	0	671	0.0286782
9,10-DiHOME	Lipid	Fatty Acid, Dihydroxy	179	5180	313.238	9966640	263399-34-4	C14828	HMDB04704	7.06667	-0.0388483	0.0730512	-0.182029	0.104332	0.595026	0.00037794	0.801337	0	672	-0.0229835
4-hydroxyhippurate	Xenobiotics	Benzoate Metabolism	100001423	1475	194.046	151012	2482-25-9		HMDB13678	0	-0.0386781	0.0730513	-0.181859	0.104502	0.59664	0.000374637	0.802317	0	673	0.000960648
glycerophosphoethanolamine	Lipid	Phospholipid Metabolism	100001620	659	216.063	123874	33049-08-0	C01233	HMDB00114	0	0.0384693	0.0730514	-0.104712	0.18165	0.598624	0.000370603	0.80379	0	674	0.0196862
N2-acetyl,N6-methyllysine	Amino Acid	Lysine Metabolism	100020546	2168	203.139					8.13333	0.0383145	0.0730516	-0.104867	0.181496	0.600096	0.000367626	0.804574	0	675	0.0685478
sarcosine	Amino Acid	Glycine, Serine and Threonine Metabolism	1023	1280	90.055	1088	107-97-1	C00213	HMDB00271	0	0.0380906	0.0730517	-0.105091	0.181272	0.602229	0.000363341	0.805943	0	676	0.0163027
1-palmitoyl-2-linoleoyl-GPE (16:0/18:2)	Lipid	Phosphatidylethanolamine (PE)	100001870	2275	716.523	9546747			HMDB05322	0	-0.0380204	0.0730518	-0.181202	0.105161	0.602899	0.000362003	0.805943	0	677	-0.00707077
5,6-dihydrouracil	Nucleotide	Pyrimidine Metabolism, Uracil containing	1125	1120	113.036	649	504-07-4	C00429	HMDB00076	17.6	-0.0375668	0.0730521	-0.180749	0.105615	0.607231	0.000353418	0.810537	0	678	-0.0162663
azelate (C9-DC)	Lipid	Fatty Acid, Dicarboxylate	2029	1276	187.098	2266	123-99-9	C08261	HMDB00784	2.13333	0.0372535	0.0730523	-0.105929	0.180436	0.610233	0.000347547	0.812987	0	679	0.00223487
leucylalanine	Peptide	Dipeptide	100003179	2801	203.139	259321	7298-84-2		HMDB28922	15.6	-0.0371722	0.0730523	-0.180355	0.10601	0.611012	0.000346032	0.812987	0	680	-0.0210379
X - 24309	Unknown	Unknown		4430	321.148					4.8	0.0370182	0.0730524	-0.106165	0.180201	0.612491	0.000343171	0.812987	0	681	0.00359216
4-methoxyphenol sulfate	Amino Acid	Tyrosine Metabolism	100006262	2412	203.002		3233-60-1			9.73333	-0.0370005	0.0730525	-0.180183	0.106182	0.61266	0.000342843	0.812987	0	682	0.0042819
2'-deoxyuridine	Nucleotide	Pyrimidine Metabolism, Uracil containing	536	1586	111.02	13712	951-78-0	C00526	HMDB00012	13.3333	-0.0368766	0.0730525	-0.18006	0.106306	0.613851	0.000340551	0.813375	0	683	-0.0222533
glycohyocholate	Lipid	Secondary Bile Acid Metabolism	100004083	5020	464.302					13.7333	-0.0364304	0.0730528	-0.179614	0.106753	0.618148	0.000332359	0.817518	0	684	-0.00315136
ursodeoxycholate	Lipid	Secondary Bile Acid Metabolism	1135	5055	391.285	31401	128-13-2	C07880	HMDB00946	7.33333	-0.0363644	0.0730529	-0.179548	0.106819	0.618785	0.000331155	0.817518	0	685	-0.00890472
sphingomyelin (d18:1/19:0, d19:1/18:0)*	Lipid	Sphingomyelins	100015787	2330	745.622					0	0.0360595	0.0730531	-0.107125	0.179244	0.621728	0.000325627	0.82021	0	686	-0.0566953
methylmalonate (MMA)	Lipid	Fatty Acid Metabolism (also BCAA Metabolism)	418	3078.4	117.019	487	516-05-2	C02170	HMDB00202	0.8	-0.0358177	0.0730532	-0.179002	0.107367	0.624068	0.000321274	0.822099	0	687	-0.0190392
X - 11787	Unknown	Unknown		2319	148.097					0.133333	0.035507	0.0730535	-0.107678	0.178692	0.62708	0.000315725	0.82338	0	688	0.0205927
2,3-dihydroxy-5-methylthio-4-pentenoate (DMTPA)*	Amino Acid	Methionine, Cysteine, SAM and Taurine Metabolism	100020893	1156	177.023					0	-0.0354262	0.0730535	-0.178611	0.107759	0.627864	0.000314289	0.82338	0	689	-0.035808
kynurenate	Amino Acid	Tryptophan Metabolism	98	2224	188.035	3845	492-27-3	C01717	HMDB00715	0	0.0353693	0.0730535	-0.107816	0.178554	0.628417	0.000313281	0.82338	0	690	0.00525446
3,4-dihydroxybutyrate	Lipid	Fatty Acid, Dihydroxy	100001730	2204	119.035		51267-44-8			0	0.0353108	0.0730536	-0.107874	0.178496	0.628986	0.000312244	0.82338	0	691	0.0154012
kynurenine	Amino Acid	Tryptophan Metabolism	100000265	2739	209.092	161166	2922-83-0	C00328	HMDB00684	0	0.0352486	0.0730536	-0.107936	0.178434	0.62959	0.000311146	0.82338	0	692	-0.00245165
gluconate	Xenobiotics	Food Component/Plant	338	2922	195.051	10690	527-07-1	C00257	HMDB00625	0	0.0350305	0.0730538	-0.108155	0.178216	0.631711	0.000307308	0.824961	0	693	0.00412147
salicylate	Xenobiotics	Drug - Topical Agents	501	802	137.024	338	69-72-7	C00805	HMDB01895	0	-0.0349029	0.0730538	-0.178088	0.108283	0.632954	0.000305072	0.825394	0	694	0.0144525
S-methylcysteine sulfoxide	Amino Acid	Methionine, Cysteine, SAM and Taurine Metabolism	100002927	900	152.038	82142	6853-87-8		HMDB29432	0	-0.0346905	0.073054	-0.177876	0.108495	0.635025	0.00030137	0.825715	0	695	-0.0488426
guaiacol sulfate	Xenobiotics	Benzoate Metabolism	100004208	2344	203.002	22473			HMDB60013	0	-0.0346905	0.073054	-0.177876	0.108495	0.635025	0.00030137	0.825715	0	696	-0.00791583
2-hydroxystearate	Lipid	Fatty Acid, Monohydroxy	1239	5695	299.259	69417	629-22-1	C03045		0	-0.0342478	0.0730543	-0.177434	0.108939	0.63935	0.000293727	0.827934	0	697	-0.00356079
ribitol	Carbohydrate	Pentose Metabolism	100000406	1789.6	151.061	6912	488-81-3	C00474	HMDB00508	0.8	0.0341443	0.0730543	-0.109042	0.177331	0.640362	0.000291956	0.827934	0	698	0.0147674
13-HODE + 9-HODE	Lipid	Fatty Acid, Monohydroxy	100002196	5275	295.228	43013				5.73333	0.0340054	0.0730544	-0.109181	0.177192	0.641723	0.000289584	0.827934	0	699	0.019025
gamma-carboxyglutamate	Amino Acid	Glutamate Metabolism	100002679	903	192.05	40772	56271-99-9		HMDB41900	3.33333	-0.0339971	0.0730544	-0.177184	0.10919	0.641804	0.000289444	0.827934	0	700	0.00694188
5-dodecenoate (12:1n7)	Lipid	Medium Chain Fatty Acid	100001232	5224	197.155	5312378	2430-94-6		HMDB00529	0.933333	-0.0339857	0.0730544	-0.177172	0.109201	0.641916	0.00028925	0.827934	0	701	-0.0771736
5-methylthioadenosine (MTA)	Amino Acid	Polyamine Metabolism	212	2752	298.097	439176	2457-80-9	C00170	HMDB01173	0	-0.0339546	0.0730544	-0.177141	0.109232	0.642221	0.00028872	0.827934	0	702	-0.0168307
deoxycholate	Lipid	Secondary Bile Acid Metabolism	302	5294	391.285	222528	83-44-3	C04483	HMDB00626	15.6	-0.0333084	0.0730548	-0.176496	0.109879	0.648568	0.000277835	0.834928	0	703	-0.0552402
sulfate of piperine metabolite C18H21NO3 (1)*	Xenobiotics	Food Component/Plant	100020502	4481	378.102					14.9333	-0.0330992	0.073055	-0.176287	0.110089	0.650628	0.000274356	0.835595	0	704	0.0945788
palmitoyl dihydrosphingomyelin (d18:0/16:0)*	Lipid	Dihydrosphingomyelins	100008954	2290	705.591	9939965				0	0.0330682	0.073055	-0.11012	0.176256	0.650933	0.000273842	0.835595	0	705	0.0170383
tetradecadienedioate (C14:2-DC)*	Lipid	Fatty Acid, Dicarboxylate	100021100	3148	253.144					4	-0.0327479	0.0730552	-0.175936	0.11044	0.654094	0.000268563	0.838463	0	706	-0.00136326
1-oleoyl-2-arachidonoyl-GPE (18:1/20:4)*	Lipid	Phosphatidylethanolamine (PE)	100009219	2200	766.538				HMDB09069	2	0.0326329	0.0730552	-0.110555	0.175821	0.65523	0.00026668	0.838731	0	707	0.0764391
3-methyl-2-oxobutyrate	Amino Acid	Leucine, Isoleucine and Valine Metabolism	100000936	1465	115.04	49	3715-29-5	C00141	HMDB00019	0	-0.0324571	0.0730553	-0.175646	0.110731	0.656968	0.000263814	0.839754	0	708	-0.0183679
cysteinylglycine	Amino Acid	Glutathione Metabolism	278	2132	179.048	439498	19246-18-5	C01419	HMDB00078	0	-0.0322829	0.0730555	-0.175472	0.110906	0.658692	0.000260991	0.839754	0	709	-0.00848638
retinol (Vitamin A)	Cofactors and Vitamins	Vitamin A Metabolism	498	1636	269.226	445354	68-26-8	C00473	HMDB00305	0	0.0322708	0.0730555	-0.110918	0.175459	0.658813	0.000260794	0.839754	0	710	0.0305709
X - 16087	Unknown	Unknown		4143	443.157					10.5333	0.0321741	0.0730555	-0.111015	0.175363	0.65977	0.000259235	0.839792	0	711	0.0077342
tryptophan betaine	Amino Acid	Tryptophan Metabolism	100001743	2673	247.144	442106	20671-76-5	C09213	HMDB61115	0.4	-0.0319294	0.0730557	-0.175119	0.11126	0.662197	0.000255307	0.841696	0	712	-0.0616084
1,5-anhydroglucitol (1,5-AG)	Carbohydrate	Glycolysis, Gluconeogenesis, and Pyruvate Metabolism	100000580	802	163.061	64960	154-58-5	C07326	HMDB02712	0	0.0316989	0.0730558	-0.11149	0.174888	0.664487	0.000251633	0.843282	0	713	-0.00276128
myo-inositol	Lipid	Inositol Metabolism	363	3506.3	225.062	892	87-89-8	C00137	HMDB00211	0	-0.0316163	0.0730558	-0.174806	0.111573	0.665307	0.000250324	0.843282	0	714	-0.0276768
beta-hydroxyisovalerate	Amino Acid	Leucine, Isoleucine and Valine Metabolism	1442	1027	117.056	69362	625-08-1		HMDB00754	0	-0.0310618	0.0730562	-0.174252	0.112128	0.67083	0.00024162	0.847973	0	715	0.0133384
X - 14056	Unknown	Unknown		810	192.032					0	0.0309825	0.0730562	-0.112208	0.174173	0.671622	0.000240387	0.847973	0	716	0.0826265
X - 17351	Unknown	Unknown		3390	243.078					3.46667	-0.0309196	0.0730562	-0.17411	0.112271	0.672249	0.000239413	0.847973	0	717	-0.0211638
X - 24422	Unknown	Unknown		1194	271.092					19.4667	0.0308613	0.0730563	-0.112329	0.174052	0.672831	0.000238511	0.847973	0	718	0.0397762
X - 21740	Unknown	Unknown		3613	188.075					2.8	-0.030775	0.0730563	-0.173965	0.112415	0.673693	0.000237179	0.847973	0	719	-0.0113877
2-hydroxynervonate*	Lipid	Fatty Acid, Monohydroxy	100015638	6345	381.337	5312783				0	0.0304761	0.0730565	-0.112715	0.173667	0.676682	0.000232595	0.849915	0	720	0.00123501
taurocholate	Lipid	Primary Bile Acid Metabolism	1648	5150	514.284	6675	145-42-6	C05122	HMDB00036	10.1333	0.0302908	0.0730566	-0.1129	0.173482	0.678539	0.000229774	0.849915	0	721	0.0502363
dihomo-linolenate (20:3n3 or n6)	Lipid	Long Chain Polyunsaturated Fatty Acid (n3 and n6)	100001739	5596	305.249	5280581	17046-59-2	C03242	HMDB02925	0	-0.0302898	0.0730566	-0.173481	0.112901	0.678548	0.000229759	0.849915	0	722	0.00171703
N-acetylarginine	Amino Acid	Urea cycle; Arginine and Proline Metabolism	100001266	2245	217.13	67427	155-84-0	C02562	HMDB04620	0	0.0302454	0.0730566	-0.112946	0.173436	0.678993	0.000229086	0.849915	0	723	0.0592158
linoleoyl-linoleoyl-glycerol (18:2/18:2) [1]*	Lipid	Diacylglycerol	100010941	2720	634.54				HMDB07248	4.8	0.029936	0.0730568	-0.113255	0.173127	0.682097	0.000224422	0.852164	0	724	0.0609093
X - 23665	Unknown	Unknown		2894	217.154					0	0.0298786	0.0730568	-0.113313	0.17307	0.682673	0.000223563	0.852164	0	725	-0.0386761
1-linoleoyl-GPG (18:2)*	Lipid	Lysophospholipid	100009227	5516	507.273					7.06667	-0.0297127	0.0730569	-0.172904	0.113479	0.68434	0.000221088	0.853068	0	726	0.0167731
gamma-glutamylleucine	Peptide	Gamma-glutamyl Amino Acid	1268	1685	259.13	151023	2566-39-4		HMDB11171	0	-0.0291635	0.0730572	-0.172356	0.114029	0.689869	0.00021299	0.858331	0	727	-0.00400724
X - 17146	Unknown	Unknown		4851	375.181					18.9333	-0.029105	0.0730572	-0.172297	0.114087	0.690459	0.000212137	0.858331	0	728	-0.0487236
laurate (12:0)	Lipid	Medium Chain Fatty Acid	181	5300	199.17	3893	143-07-7	C02679	HMDB00638	0	-0.0288569	0.0730574	-0.172049	0.114336	0.692964	0.000208535	0.859583	0	729	-0.00438811
X - 23659	Unknown	Unknown		2449	143.118					0.533333	0.0288006	0.0730574	-0.114392	0.171993	0.693532	0.000207722	0.859583	0	730	0.0415233
glycosyl ceramide (d18:2/24:1, d18:1/24:2)*	Lipid	Hexosylceramides (HCER)	100015745	3380	808.666					0	-0.0287231	0.0730574	-0.171916	0.114469	0.694315	0.000206606	0.859583	0	731	-0.00686476
arachidonate (20:4n6)	Lipid	Long Chain Polyunsaturated Fatty Acid (n3 and n6)	229	5535	303.233	444899	506-32-1	C00219	HMDB01043	0	-0.0285971	0.0730575	-0.17179	0.114596	0.695589	0.000204797	0.859984	0	732	-0.0442962
X - 24953	Unknown	Unknown		5342	439.343					10.4	-0.0283817	0.0730576	-0.171575	0.114811	0.697768	0.000201724	0.861501	0	733	-0.0175562
2-aminobutyrate	Amino Acid	Glutathione Metabolism	1128	2059	104.071	439691	1492-24-6	C02261	HMDB00650	0	-0.0282347	0.0730577	-0.171428	0.114958	0.699257	0.00019964	0.862163	0	734	-0.0172638
glucuronide of piperine metabolite C17H21NO3 (4)*	Xenobiotics	Food Component/Plant	100020492	3992	462.177					4.66667	-0.0276738	0.073058	-0.170867	0.11552	0.70495	0.000191786	0.866333	0	735	-0.0463145
X - 24947	Unknown	Unknown		4518	387.185					1.33333	-0.0276511	0.073058	-0.170845	0.115543	0.705181	0.000191471	0.866333	0	736	-0.0623842
X - 11444	Unknown	Unknown		3972	541.265					0	0.0276051	0.073058	-0.115589	0.170799	0.705648	0.000190835	0.866333	0	737	0.0326238
glycoursodeoxycholate	Lipid	Secondary Bile Acid Metabolism	100002911	5033	448.307	12310288	64480-66-6		HMDB00708	0.133333	-0.0274797	0.0730581	-0.170674	0.115714	0.706923	0.000189105	0.866333	0	738	-0.185236
aconitate [cis or trans]	Energy	TCA Cycle	100001359	580	173.009					0	0.0273194	0.0730582	-0.115875	0.170513	0.708554	0.000186906	0.866333	0	739	0.0392829
urate	Nucleotide	Purine Metabolism, (Hypo)Xanthine/Inosine containing	1134	757.1	167.021	1175	69-93-2;120K5305	C00366	HMDB00289	0	0.0272781	0.0730582	-0.115916	0.170472	0.708975	0.00018634	0.866333	0	740	0.00259103
N-acetyltaurine	Amino Acid	Methionine, Cysteine, SAM and Taurine Metabolism	100005466	1249	166.018	159864				0.8	-0.0272423	0.0730582	-0.170436	0.115952	0.70934	0.000185851	0.866333	0	741	0.0188056
1-stearoyl-2-linoleoyl-GPE (18:0/18:2)*	Lipid	Phosphatidylethanolamine (PE)	100008976	2522	744.554	9546749			HMDB08994	0	0.0270501	0.0730583	-0.116144	0.170244	0.711298	0.000183239	0.866746	0	742	0.0458608
hexadecenedioate (C16:1-DC)*	Lipid	Fatty Acid, Dicarboxylate	100019975	4380	283.192					0.4	-0.0270211	0.0730583	-0.170215	0.116173	0.711594	0.000182846	0.866746	0	743	0.0204399
X - 12847	Unknown	Unknown		4247	227.039					4	-0.02676	0.0730584	-0.169955	0.116435	0.714258	0.00017933	0.868822	0	744	-0.0565569
androstenediol (3alpha, 17alpha) monosulfate (3)	Lipid	Androgenic Steroids	100002027	5180	369.174					0	-0.0262391	0.0730587	-0.169434	0.116956	0.719583	0.000172417	0.874124	0	745	-0.0394639
X - 13684	Unknown	Unknown		1642	242.015					2.26667	0.0261032	0.0730588	-0.117092	0.169298	0.720975	0.000170635	0.874641	0	746	0.00305812
X - 23636	Unknown	Unknown		1129	249.108					0	0.0259189	0.0730588	-0.117276	0.169114	0.722864	0.000168233	0.875132	0	747	0.0109075
1-(1-enyl-palmitoyl)-2-palmitoleoyl-GPC (P-16:0/16:1)*	Lipid	Plasmalogen	100009160	2218	716.559				HMDB11207	0	-0.0258751	0.0730589	-0.16907	0.11732	0.723313	0.000167665	0.875132	0	748	-0.0425477
pipecolate	Amino Acid	Lysine Metabolism	1025	2200	130.086	849	4043-87-2	C00408	HMDB00070	0	0.0256791	0.073059	-0.117516	0.168875	0.725324	0.000165135	0.875825	0	749	0.00220657
X - 13007	Unknown	Unknown		4597	329.234					8.13333	0.0256306	0.073059	-0.117565	0.168826	0.725821	0.000164512	0.875825	0	750	-0.0243645
piperine	Xenobiotics	Food Component/Plant	100001267	1168	286.144	638024	94-62-2	C03882	HMDB29377	1.2	-0.0255332	0.073059	-0.168729	0.117663	0.726822	0.000163263	0.875865	0	751	-0.0174863
sphingomyelin (d17:1/16:0, d18:1/15:0, d16:1/17:0)*	Lipid	Sphingomyelins	100006314	2082	689.559		121999-58-4			0	0.0253805	0.0730591	-0.117815	0.168576	0.728391	0.000161317	0.876588	0	752	-0.03464
5,6-dihydrothymine	Nucleotide	Pyrimidine Metabolism, Thymine containing	158	1637.8	127.051	93556	696-04-8	C00906	HMDB00079	0.266667	-0.0252396	0.0730592	-0.168436	0.117956	0.72984	0.000159531	0.876968	0	753	-0.00908156
1-oleoylglycerol (18:1)	Lipid	Monoacylglycerol	100000924	6650	281.249	5283468	111-03-5		HMDB11567	0.266667	0.0251613	0.0730592	-0.118035	0.168357	0.730646	0.000158542	0.876968	0	754	0.0627931
ethylmalonate	Amino Acid	Leucine, Isoleucine and Valine Metabolism	2054	2785	131.035	11756	601-75-2		HMDB00622	0	-0.024965	0.0730593	-0.168161	0.118231	0.732666	0.000156078	0.878113	0	755	0.0209857
sulfate of piperine metabolite C16H19NO3 (3)*	Xenobiotics	Food Component/Plant	100020497	4200	352.086					12.8	0.0248277	0.0730593	-0.118369	0.168024	0.73408	0.000154367	0.878113	0	756	0.022923
choline phosphate	Lipid	Phospholipid Metabolism	267	700	184.073	1014	72556-74-2	C00588	HMDB01565	0	0.0247824	0.0730594	-0.118414	0.167979	0.734547	0.000153804	0.878113	0	757	0.0296731
5alpha-androstan-3alpha,17beta-diol monosulfate (1)	Lipid	Androgenic Steroids	100002018	4925	371.19					2.8	-0.0245371	0.0730595	-0.167734	0.11866	0.737078	0.000150773	0.878113	0	758	-0.116384
theophylline	Xenobiotics	Xanthine Metabolism	100000437	2356.9	179.058	2153	58-55-9	C07130	HMDB01889	1.73333	0.0244571	0.0730595	-0.11874	0.167654	0.737904	0.000149792	0.878113	0	759	0.105157
4-guanidinobutanoate	Amino Acid	Guanidino and Acetamido Metabolism	100000096	2320	146.092	500	463-003;463-00-3	C01035	HMDB03464	4.93333	-0.0241515	0.0730597	-0.167348	0.119045	0.74106	0.000146072	0.878113	0	760	-0.0399977
1-stearoyl-2-oleoyl-GPG (18:0/18:1)	Lipid	Phosphatidylglycerol (PG)	100001866	717	775.549		322647-48-3			12.1333	0.0240651	0.0730597	-0.119132	0.167262	0.741954	0.000145029	0.878113	0	761	8.28598e-05
fructose	Carbohydrate	Fructose, Mannose and Galactose Metabolism	878	2065	225.062	5984	57-48-7	C00095	HMDB00660	0	-0.0240547	0.0730597	-0.167252	0.119142	0.742061	0.000144903	0.878113	0	762	-0.0258823
1-methyl-4-imidazoleacetate	Amino Acid	Histidine Metabolism	100001208	2064	141.066	75810	2625-49-2	C05828	HMDB02820	0.933333	-0.0240364	0.0730597	-0.167233	0.119161	0.74225	0.000144684	0.878113	0	763	-0.00803072
16-hydroxypalmitate	Lipid	Fatty Acid, Monohydroxy	100002953	5236.2	271.228	10466	506-13-8	C18218	HMDB06294	0	-0.0239912	0.0730597	-0.167188	0.119206	0.742718	0.00014414	0.878113	0	764	-0.0418151
X - 24306	Unknown	Unknown		1232	171.078					0	-0.0239563	0.0730597	-0.167153	0.119241	0.743079	0.000143721	0.878113	0	765	-0.00555979
succinate	Energy	TCA Cycle	252	3149	117.019	1110	110-15-6	C00042	HMDB00254	0	-0.0239405	0.0730597	-0.167138	0.119257	0.743242	0.000143531	0.878113	0	766	-0.0105026
N2-acetyl,N6,N6-dimethyllysine	Amino Acid	Lysine Metabolism	100020545	2172	217.155					12	0.0236656	0.0730599	-0.119532	0.166863	0.746089	0.000140254	0.880326	0	767	0.0970333
orotidine	Nucleotide	Pyrimidine Metabolism, Orotate containing	100001416	2250	287.052	92751	314-50-1		HMDB00788	3.33333	0.023474	0.0730599	-0.119723	0.166672	0.748074	0.000137993	0.88152	0	768	0.0325596
glutarylcarnitine (C5-DC)	Amino Acid	Lysine Metabolism	100001593	2393	276.144	71464488	102636-82-8		HMDB13130	0	-0.0231668	0.0730601	-0.166365	0.120031	0.751261	0.000134404	0.884124	0	769	-0.0377036
cholate	Lipid	Primary Bile Acid Metabolism	136	5165	407.28	221493	81-25-4	C00695	HMDB00619	2.13333	0.0230398	0.0730601	-0.120158	0.166238	0.752581	0.000132934	0.884527	0	770	0.0315136
ergothioneine	Xenobiotics	Food Component/Plant	100002154	850	230.096	3032311	58511-63-0	C05570	HMDB03045	0.933333	0.0226658	0.0730603	-0.120532	0.165864	0.756469	0.000128653	0.887944	0	771	-0.00235289
docosadioate (C22-DC)	Lipid	Fatty Acid, Dicarboxylate	100002952	5291.8	369.301	244872	505-56-6	C19625		0.133333	0.0223945	0.0730604	-0.120804	0.165593	0.759294	0.000125592	0.889572	0	772	-0.000349868
oleoyl ethanolamide	Lipid	Endocannabinoid	1137	6450	324.291	5283454	11-58-0;111-58-0		HMDB02088	0.133333	0.0223438	0.0730604	-0.120855	0.165542	0.759822	0.000125024	0.889572	0	773	0.00559498
pyrraline	Xenobiotics	Food Component/Plant	100001767	2304	253.119	122228	74509-14-1		HMDB33143	3.46667	-0.0221652	0.0730605	-0.165364	0.121033	0.761684	0.000123033	0.8906	0	774	-0.0276893
methionine sulfoxide	Amino Acid	Methionine, Cysteine, SAM and Taurine Metabolism	100000039	1272	166.053	158980	3226-65-1	C02989	HMDB02005	0	-0.0219582	0.0730606	-0.165157	0.12124	0.763842	0.000120747	0.891971	0	775	-0.00931068
gamma-glutamyl-alpha-lysine	Peptide	Gamma-glutamyl Amino Acid	100010901	2784	276.155	65254				0	0.0218379	0.0730606	-0.121361	0.165037	0.765099	0.000119426	0.892287	0	776	-0.00479593
10-heptadecenoate (17:1n7)	Lipid	Long Chain Monounsaturated Fatty Acid	100001278	5555	267.233	5312435	29743-97-3		HMDB60038	0	0.0216844	0.0730607	-0.121515	0.164883	0.766702	0.000117754	0.893005	0	777	0.0171083
X - 25343	Unknown	Unknown		1043.1	226.082					0.533333	-0.021396	0.0730608	-0.164595	0.121803	0.769717	0.000114642	0.89468	0	778	-0.0531682
cysteine	Amino Acid	Methionine, Cysteine, SAM and Taurine Metabolism	800	1475	122.027	5862	52-90-4;56-89-3	C00097	HMDB00574	0	-0.0213577	0.0730608	-0.164557	0.121842	0.770117	0.000114232	0.89468	0	779	-0.00202592
N6-carboxymethyllysine	Carbohydrate	Advanced Glycation End-product	100001768	2500	205.118	123800	1404817			8.66667	0.0211786	0.0730609	-0.122021	0.164378	0.771991	0.000112324	0.895193	0	780	-0.0420659
deoxycholic acid glucuronide	Lipid	Secondary Bile Acid Metabolism	100020550	4800	567.317					1.33333	0.0211265	0.0730609	-0.122073	0.164326	0.772537	0.000111772	0.895193	0	781	0.0108182
S-adenosylhomocysteine (SAH)	Amino Acid	Methionine, Cysteine, SAM and Taurine Metabolism	197	1832.4	383.114	439155	979-92-0	C00021	HMDB00939	13.2	-0.0207237	0.0730611	-0.163923	0.122476	0.776758	0.000107551	0.89805	0	782	-0.0223514
3-formylindole	Xenobiotics	Food Component/Plant	100020219	782	144.046	10256		C08493	HMDB29737	0	0.0206117	0.0730611	-0.122588	0.163811	0.777932	0.000106392	0.89805	0	783	-0.000566643
1-palmitoyl-2-linoleoyl-GPI (16:0/18:2)	Lipid	Phosphatidylinositol (PI)	1528	910	833.519				HMDB09784	0.533333	0.0206073	0.0730611	-0.122592	0.163807	0.777979	0.000106346	0.89805	0	784	0.0547598
N-lactoyl phenylalanine	Amino Acid	Phenylalanine Metabolism	100022482	2844	236.093	11075454	183241-73-8		HMDB0062175	0	-0.0204238	0.0730612	-0.163624	0.122776	0.779904	0.000104461	0.899125	0	785	0.019671
2-palmitoleoyl-GPC (16:1)*	Lipid	Lysophospholipid	100001561	5720	568.326				HMDB10383	11.4667	-0.0201651	0.0730613	-0.163365	0.123035	0.782622	0.000101831	0.901043	0	786	0
margarate (17:0)	Lipid	Long Chain Saturated Fatty Acid	891	5731	269.249	10465	506-12-7		HMDB02259	9.06667	-0.0200553	0.0730613	-0.163255	0.123145	0.783777	0.000100725	0.901043	0	787	-0.00722431
adenine	Nucleotide	Purine Metabolism, Adenine containing	880	2221	136.062	190	73-24-5	C00147	HMDB00034	0.8	-0.019916	0.0730614	-0.163116	0.123284	0.785242	9.93305e-05	0.901043	0	788	0.00503969
dihomo-linoleate (20:2n6)	Lipid	Long Chain Polyunsaturated Fatty Acid (n3 and n6)	1231	5730	307.264	6439848	2091-39-6	C16525	HMDB05060	0	-0.0198866	0.0730614	-0.163087	0.123314	0.78555	9.90381e-05	0.901043	0	789	0.000500813
eicosenedioate (C20:1-DC)*	Lipid	Fatty Acid, Dicarboxylate	100021105	5095	339.254					1.6	-0.0196785	0.0730614	-0.162879	0.123522	0.787741	9.69756e-05	0.901915	0	790	0.0150449
1-stearoyl-2-docosahexaenoyl-GPC (18:0/22:6)	Lipid	Phosphatidylcholine (PC)	100008916	2197	834.601		59403-52-0		HMDB08057	0	0.0196251	0.0730615	-0.123575	0.162826	0.788304	9.645e-05	0.901915	0	791	-0.000832716
X - 17676	Unknown	Unknown		1485	167.047					0.8	0.0191333	0.0730616	-0.124068	0.162334	0.793487	9.16766e-05	0.906699	0	792	-0.00580775
1-linoleoylglycerol (18:2)	Lipid	Monoacylglycerol	100001040	6477	279.233	5283469	2277-28-3			0	-0.018689	0.0730618	-0.16189	0.124512	0.798178	8.74684e-05	0.910323	0	793	-0.0102929
4-methylbenzenesulfonate	Xenobiotics	Chemical	100002390	2350	171.012	6101	104-15-4	C06677		0	0.0185899	0.0730618	-0.124611	0.161791	0.799226	8.6543e-05	0.910323	0	794	0.0029144
1-palmitoleoyl-2-linolenoyl-GPC (16:1/18:3)*	Lipid	Phosphatidylcholine (PC)	100009345	1850	754.538				HMDB08008	3.2	0.0184562	0.0730619	-0.124745	0.161657	0.800639	8.53028e-05	0.910323	0	795	0.056912
glycine conjugate of C10H14O2 (1)*	Partially Characterized Molecules	Partially Characterized Molecules	100020254	4335	222.114					3.73333	0.0182755	0.0730619	-0.124926	0.161477	0.80255	8.36411e-05	0.910323	0	796	0.000713093
X - 24411	Unknown	Unknown		1171	116.07					15.7333	0.0182329	0.0730619	-0.124969	0.161434	0.803001	8.32512e-05	0.910323	0	797	0.0716316
X - 12844	Unknown	Unknown		4185	539.249					0	-0.0181925	0.073062	-0.161394	0.125009	0.803428	8.2883e-05	0.910323	0	798	0.0300586
N4-acetylcytidine	Nucleotide	Pyrimidine Metabolism, Cytidine containing	100001413	2040	284.089	107461	3768-18-1		HMDB05923	9.6	0.0181669	0.073062	-0.125035	0.161368	0.8037	8.26493e-05	0.910323	0	799	-0.0147268
X - 24970	Unknown	Unknown		2468	161.128					0.133333	-0.0178524	0.0730621	-0.161054	0.125349	0.80703	7.98126e-05	0.912215	0	800	0.0720233
leucine	Amino Acid	Leucine, Isoleucine and Valine Metabolism	397	2864	132.102	6106	61-90-5	C00123	HMDB00687	0	0.0176789	0.0730621	-0.125523	0.160881	0.808869	7.8269e-05	0.912215	0	801	0.00425963
paraxanthine	Xenobiotics	Xanthine Metabolism	100000453	2279	179.058	4687	611-59-6	C13747	HMDB01860	4.53333	-0.0175705	0.0730622	-0.160772	0.125631	0.810019	7.73119e-05	0.912215	0	802	0.0039918
X - 21467	Unknown	Unknown		4041	262.62					2.26667	0.017496	0.0730622	-0.125706	0.160698	0.810809	7.66577e-05	0.912215	0	803	0.0182563
imidazole propionate	Amino Acid	Histidine Metabolism	100003434	2263	141.066	70630	1074-59-5		HMDB02271	8	-0.0174777	0.0730622	-0.16068	0.125724	0.811003	7.64975e-05	0.912215	0	804	-0.0217439
6-oxopiperidine-2-carboxylate	Amino Acid	Lysine Metabolism	100004499	965	142.051	3014237	34622-39-4		HMDB61705	0.933333	0.017289	0.0730623	-0.125913	0.160491	0.813006	7.48548e-05	0.912215	0	805	-0.00472931
sphingomyelin (d18:1/17:0, d17:1/18:0, d19:1/16:0)	Lipid	Sphingomyelins	100008920	2312	717.591		121999-64-2			0	0.0172725	0.0730623	-0.12593	0.160475	0.813181	7.47119e-05	0.912215	0	806	-0.00381833
beta-citrylglutamate	Amino Acid	Glutamate Metabolism	100003271	530	320.062	72715786	73590-26-8	C20775		0	-0.0172061	0.0730623	-0.160408	0.125996	0.813886	7.41385e-05	0.912215	0	807	0.00225606
2-hydroxyhippurate (salicylurate)	Xenobiotics	Benzoate Metabolism	1869	2184	194.046	10253	487-54-7	C07588	HMDB00840	3.2	-0.0171355	0.0730623	-0.160338	0.126067	0.814636	7.35311e-05	0.912215	0	808	0.0674145
N-acetylputrescine	Amino Acid	Polyamine Metabolism	192	2230	131.118	122356	18233-70-0	C02714	HMDB02064	0	-0.0170588	0.0730623	-0.160261	0.126143	0.81545	7.28751e-05	0.912215	0	809	-0.00261628
uridine	Nucleotide	Pyrimidine Metabolism, Uracil containing	535	1457.6	243.062	6029	58-96-8	C00299	HMDB00296	0	-0.0167993	0.0730624	-0.160002	0.126403	0.818208	7.06744e-05	0.914171	0	810	-0.00807086
dopamine 3-O-sulfate	Amino Acid	Tyrosine Metabolism	100006361	1556.2	232.029	122136		C13690	HMDB06275	0	-0.0165982	0.0730625	-0.159801	0.126604	0.820347	6.89926e-05	0.914343	0	811	0.0495479
7-methylxanthine	Xenobiotics	Xanthine Metabolism	100001396	1350	167.056	68374	552-62-5	C16353	HMDB01991	8	0.0165949	0.0730625	-0.126608	0.159797	0.820382	6.8965e-05	0.914343	0	812	0.0452398
X - 24556	Unknown	Unknown		2318	283.119					9.33333	-0.0162541	0.0730626	-0.159457	0.126949	0.82401	6.61616e-05	0.917256	0	813	0.0527766
X - 24588	Unknown	Unknown		2350	485.167					0	-0.0159027	0.0730627	-0.159106	0.1273	0.827754	6.3332e-05	0.920221	0	814	0.0181942
X - 24307	Unknown	Unknown		1342	171.078					0	-0.015764	0.0730627	-0.158967	0.127439	0.829234	6.2232e-05	0.920221	0	815	0.00763937
decadienedioic acid (C10:2-DC)**	Lipid	Fatty Acid, Dicarboxylate	100021711	2329.7	197.082					2.66667	0.015718	0.0730627	-0.127485	0.158921	0.829724	6.18693e-05	0.920221	0	816	-0.0477097
N1-methyladenosine	Nucleotide	Purine Metabolism, Adenine containing	1242	2120	282.12	27476	15763-06-1	C02494	HMDB03331	0	-0.0155677	0.0730628	-0.158771	0.127635	0.831328	6.06916e-05	0.920871	0	817	-0.00202417
4-vinylphenol sulfate	Xenobiotics	Benzoate Metabolism	100001755	3320	199.007	6426766	2628-17-3	C05627	HMDB62775	0	-0.0154724	0.0730628	-0.158675	0.127731	0.832346	5.99507e-05	0.920871	0	818	-0.085882
1-linolenoyl-GPC (18:3)*	Lipid	Lysophospholipid	100005350	1410	518.324				HMDB10388	0	0.0149293	0.0730629	-0.128274	0.158133	0.838148	5.58157e-05	0.926159	0	819	-0.0445247
glycosyl-N-behenoyl-sphingadienine (d18:2/22:0)*	Lipid	Hexosylceramides (HCER)	100015625	3420	782.65					1.33333	0.014655	0.073063	-0.128549	0.157859	0.841081	5.37838e-05	0.927314	0	820	0.00598078
valine	Amino Acid	Leucine, Isoleucine and Valine Metabolism	566	909.4	116.072	6287	72-18-4	C00183	HMDB00883	0	0.0146399	0.073063	-0.128564	0.157843	0.841243	5.36733e-05	0.927314	0	821	-0.00663707
pyruvate	Carbohydrate	Glycolysis, Gluconeogenesis, and Pyruvate Metabolism	823	1083	87.0088	1060	127-17-3	C00022	HMDB00243	0	-0.0142689	0.0730631	-0.157473	0.128935	0.845215	5.0987e-05	0.930559	0	822	0.00602529
lactate	Carbohydrate	Glycolysis, Gluconeogenesis, and Pyruvate Metabolism	482	1468.8	89.0244	612	79-33-4	C00186	HMDB00190	0	-0.0136964	0.0730633	-0.1569	0.129508	0.851351	4.69781e-05	0.936175	0	823	-0.0660428
adrenate (22:4n6)	Lipid	Long Chain Polyunsaturated Fatty Acid (n3 and n6)	100001193	5678	331.264	5497181	2091-25-0	C16527	HMDB02226	2.4	-0.0135466	0.0730633	-0.156751	0.129658	0.852959	4.59555e-05	0.936806	0	824	0.0136903
X - 21471	Unknown	Unknown		4039	295.112					0.8	-0.013353	0.0730634	-0.156557	0.129851	0.855037	4.46513e-05	0.93795	0	825	0.0147173
ascorbic acid 2-sulfate	Cofactors and Vitamins	Ascorbate and Aldarate Metabolism	100009329	3042	254.982	86484				0	-0.0132171	0.0730634	-0.156421	0.129987	0.856495	4.37476e-05	0.938271	0	826	-0.0397245
X - 16935	Unknown	Unknown		4471	447.276					0.4	-0.0131287	0.0730634	-0.156333	0.130076	0.857445	4.31643e-05	0.938271	0	827	-0.0118432
hydroxypalmitoyl sphingomyelin (d18:1/16:0(OH))**	Lipid	Sphingomyelins	100021000	2056	719.57					0	-0.0128643	0.0730635	-0.156069	0.13034	0.860286	4.14433e-05	0.938271	0	828	0.00617949
arachidonoylcholine	Lipid	Fatty Acid Metabolism (Acyl Choline)	100009332	1390	390.337					12.2667	-0.0126866	0.0730635	-0.155891	0.130518	0.862197	4.03061e-05	0.938271	0	829	-0.0849804
cysteinylglycine disulfide*	Amino Acid	Glutathione Metabolism	100002466	2547	298.053		70555-24-7		HMDB00709	0	0.0126142	0.0730635	-0.13059	0.155819	0.862975	3.98476e-05	0.938271	0	830	0.00635183
5,6-dihydrouridine	Nucleotide	Pyrimidine Metabolism, Uracil containing	100001425	1119	245.078	94312	1361384			0	-0.0126138	0.0730635	-0.155818	0.130591	0.86298	3.98446e-05	0.938271	0	831	-0.0109036
N-acetylthreonine	Amino Acid	Glycine, Serine and Threonine Metabolism	100001274	1700	160.061	152204	17093-74-2		HMDB62557	0	-0.0124302	0.0730636	-0.155635	0.130774	0.864955	3.86933e-05	0.938271	0	832	-0.0118711
X - 23782	Unknown	Unknown		1627	349.273					0	-0.012423	0.0730636	-0.155628	0.130782	0.865033	3.86483e-05	0.938271	0	833	-0.0681421
1-linoleoyl-2-linolenoyl-GPC (18:2/18:3)*	Lipid	Phosphatidylcholine (PC)	100009343	1939	780.554				HMDB08141	0.666667	0.0123113	0.0730636	-0.130893	0.155516	0.866235	3.79566e-05	0.938271	0	834	0.0286876
X - 16964	Unknown	Unknown		3034	174.06					0	0.0122648	0.0730636	-0.13094	0.15547	0.866735	3.76706e-05	0.938271	0	835	-0.0129281
cholesterol	Lipid	Sterol	266	2707	369.352	11025495	57-88-5	C00187	HMDB00067	0	-0.0122391	0.0730636	-0.155444	0.130966	0.867012	3.75128e-05	0.938271	0	836	0.0269905
oleate/vaccenate (18:1)	Lipid	Long Chain Monounsaturated Fatty Acid	100008930	5655	281.249					0	0.0119888	0.0730637	-0.131216	0.155194	0.869707	3.59941e-05	0.938271	0	837	0.0358312
X - 12524	Unknown	Unknown		5780	205.16					0	0.0119168	0.0730637	-0.131288	0.155122	0.870483	3.55629e-05	0.938271	0	838	0.0154547
4-hydroxyphenylacetylglutamine	Peptide	Acetylated Peptides	100010850	1650	279.099					10.1333	0.0118301	0.0730637	-0.131375	0.155035	0.871417	3.50474e-05	0.938271	0	839	0
4-acetamidobutanoate	Amino Acid	Polyamine Metabolism	1113	1350	146.081	18189	3025-96-5	C02946	HMDB03681	0.266667	0.0117748	0.0730637	-0.13143	0.15498	0.872012	3.47206e-05	0.938271	0	840	0.00350363
dimethylglycine	Amino Acid	Glycine, Serine and Threonine Metabolism	806	1104	104.071	673	1118-68-9	C01026	HMDB00092	0	0.0117519	0.0730637	-0.131453	0.154957	0.872259	3.45858e-05	0.938271	0	841	0.0235215
iminodiacetate (IDA)	Xenobiotics	Chemical	100000900	830	134.045	8897	142-73-4	C19911	HMDB11753	0	0.0116873	0.0730637	-0.131518	0.154892	0.872955	3.42065e-05	0.938271	0	842	-0.00163669
X - 18899	Unknown	Unknown		3730	337.143					0	-0.0114975	0.0730638	-0.154702	0.131708	0.875002	3.31044e-05	0.938691	0	843	-0.000339601
N,N,N-trimethyl-5-aminovalerate	Amino Acid	Lysine Metabolism	100015962	2186	160.133					0	-0.0114587	0.0730638	-0.154664	0.131746	0.875421	3.28811e-05	0.938691	0	844	-0.00272892
X - 23780	Unknown	Unknown		2190	144.102					16.4	-0.0110273	0.0730639	-0.154233	0.132178	0.880074	3.04523e-05	0.942564	0	845	0.0215477
isoursodeoxycholate	Lipid	Secondary Bile Acid Metabolism	100002488	4809	391.285	127601	78919-26-3	C17662	HMDB00686	0	0.0103117	0.073064	-0.132894	0.153517	0.887804	2.6628e-05	0.949719	0	846	0.138956
isobutyrylcarnitine (C4)	Amino Acid	Leucine, Isoleucine and Valine Metabolism	100001055	2810	232.154	168379	25518-49-4		HMDB00736	0	-0.00909591	0.0730642	-0.152302	0.13411	0.900959	2.07191e-05	0.959223	0	847	0.0104107
4-allylphenol sulfate	Xenobiotics	Food Component/Plant	100001868	3805	213.023					1.33333	0.00904922	0.0730642	-0.134157	0.152255	0.901465	2.0507e-05	0.959223	0	848	-0.000330053
N2,N2-dimethylguanosine	Nucleotide	Purine Metabolism, Guanine containing	100001412	2210	312.13	92919	2140-67-2		HMDB04824	0	-0.00904714	0.0730642	-0.152253	0.134159	0.901487	2.04976e-05	0.959223	0	849	-0.0177608
pentadecanoate (15:0)	Lipid	Long Chain Saturated Fatty Acid	980	5521	241.217	13849	1002-84-2;10002-84-2	C16537	HMDB00826	0	0.00903315	0.0730642	-0.134173	0.152239	0.901639	2.04342e-05	0.959223	0	850	-0.00468981
palmitoyl sphingomyelin (d18:1/16:0)	Lipid	Sphingomyelins	100002107	2168	703.575	9939941	6254-89-3			0	-0.00894554	0.0730643	-0.152151	0.13426	0.902588	2.00398e-05	0.959223	0	851	0.0146469
gamma-glutamylisoleucine*	Peptide	Gamma-glutamyl Amino Acid	100001485	1600	259.13	14253342			HMDB11170	0	-0.00890316	0.0730643	-0.152109	0.134303	0.903048	1.98503e-05	0.959223	0	852	0.0183261
glycocholate	Lipid	Primary Bile Acid Metabolism	342	5163	464.302	10140	475-31-0;863-57-0	C01921	HMDB00138	0	0.00832879	0.0730644	-0.134877	0.151535	0.909274	1.73717e-05	0.964705	0	853	0.0206249
X - 15486	Unknown	Unknown		3629	269.151					0.266667	0.00814338	0.0730644	-0.135063	0.15135	0.911286	1.66069e-05	0.9649	0	854	-0.0814544
1-palmitoleoyl-2-linoleoyl-GPC (16:1/18:2)*	Lipid	Phosphatidylcholine (PC)	100009075	2003	756.554				HMDB08006	5.06667	-0.00810575	0.0730644	-0.151312	0.1351	0.911694	1.64538e-05	0.9649	0	855	0.00270391
X - 23680	Unknown	Unknown		1049	338.232					1.33333	0.00801701	0.0730644	-0.135189	0.151223	0.912657	1.60955e-05	0.9649	0	856	-0.0481167
alpha-ketobutyrate	Amino Acid	Methionine, Cysteine, SAM and Taurine Metabolism	796	949.2	101.024	58	600-18-0	C00109	HMDB00005	0	0.00782554	0.0730644	-0.135381	0.151032	0.914735	1.53359e-05	0.96497	0	857	0.0711311
sphingomyelin (d17:1/14:0, d16:1/15:0)*	Lipid	Sphingomyelins	100020276	1950	661.528					1.46667	0.00781441	0.0730644	-0.135392	0.151021	0.914855	1.52923e-05	0.96497	0	858	-0.00784917
lactosyl-N-nervonoyl-sphingosine (d18:1/24:1)*	Lipid	Lactosylceramides (LCER)	100015620	3778	972.735					17.6	-0.00701772	0.0730645	-0.150224	0.136189	0.923508	1.23331e-05	0.972962	0	859	0.0157662
proline	Amino Acid	Urea cycle; Arginine and Proline Metabolism	480	1603	116.071	145742	147-85-3	C00148	HMDB00162	0	-0.00667465	0.0730646	-0.149881	0.136532	0.927237	1.11567e-05	0.974571	0	860	-0.000935304
2-piperidinone	Xenobiotics	Food Component/Plant	100004295	1675	100.076	12665	675-20-7		HMDB11749	2.4	-0.00649392	0.0730646	-0.149701	0.136713	0.929202	1.05607e-05	0.974571	0	861	0.161941
glycosyl-N-palmitoyl-sphingosine (d18:1/16:0)	Lipid	Hexosylceramides (HCER)	100009272	2623	700.572					0	-0.00640886	0.0730646	-0.149615	0.136798	0.930127	1.02859e-05	0.974571	0	862	-0.0373723
docosapentaenoate (n3 DPA; 22:5n3)	Lipid	Long Chain Polyunsaturated Fatty Acid (n3 and n6)	100001181	5571	329.249	6441454	2234-74-4	C16513	HMDB06528	0.266667	-0.00640644	0.0730646	-0.149613	0.1368	0.930153	1.02781e-05	0.974571	0	863	0.00709252
X - 25271	Unknown	Unknown		1777	156.077					6.93333	-0.0061059	0.0730646	-0.149313	0.137101	0.933422	9.33639e-06	0.974571	0	864	0.107982
isovalerylglycine	Amino Acid	Leucine, Isoleucine and Valine Metabolism	100001452	1950	158.082	546304	16284-60-9		HMDB00678	13.4667	0.00604822	0.0730647	-0.137158	0.149255	0.934049	9.16084e-06	0.974571	0	865	0.00785688
N6-methyllysine	Amino Acid	Lysine Metabolism	100003415	2831	161.129	164795	1188-07-4	C02728	HMDB02038	0	-0.00604176	0.0730647	-0.149248	0.137165	0.93412	9.14128e-06	0.974571	0	866	0.0866179
sulfate of piperine metabolite C16H19NO3 (2)*	Xenobiotics	Food Component/Plant	100020496	4112	352.086					4	0.00603772	0.0730647	-0.137169	0.149244	0.934164	9.12906e-06	0.974571	0	867	-0.0777278
stearate (18:0)	Lipid	Long Chain Saturated Fatty Acid	439	5872	283.264	5281	57-11-4	C01530	HMDB00827	0	-0.00598597	0.0730647	-0.149193	0.137221	0.934727	8.97322e-06	0.974571	0	868	-0.00908227
X - 17357	Unknown	Unknown		4098	541.265					0.533333	-0.00556788	0.0730647	-0.148775	0.137639	0.939277	7.76352e-06	0.978188	0	869	0.0256196
hexadecadienoate (16:2n6)	Lipid	Long Chain Polyunsaturated Fatty Acid (n3 and n6)	100009394	5398	251.202		28290-73-5		HMDB00477	0.666667	-0.00529451	0.0730647	-0.148501	0.137912	0.942253	7.01991e-06	0.978274	0	870	-0.0465786
octadecanedioate (C18-DC)	Lipid	Fatty Acid, Dicarboxylate	100001615	5043	313.238	70095	871-70-5		HMDB00782	11.7333	-0.0052763	0.0730647	-0.148483	0.137931	0.942451	6.9717e-06	0.978274	0	871	-0.00118767
(14 or 15)-methylpalmitate (a17:0 or i17:0)	Lipid	Fatty Acid, Branched	100002945	5695	269.249	17903417				1.46667	-0.00526244	0.0730647	-0.148469	0.137944	0.942602	6.93513e-06	0.978274	0	872	0.00521952
2-stearoyl-GPE (18:0)*	Lipid	Lysophospholipid	100003901	6350	480.31				HMDB11129	0.4	0.00511798	0.0730647	-0.138089	0.148325	0.944175	6.55959e-06	0.978784	0	873	-0.00470262
X - 23974	Unknown	Unknown		4995.3	197.118					1.6	0.00483402	0.0730648	-0.138373	0.148041	0.947268	5.85189e-06	0.979031	0	874	0.0428482
linoleate (18:2n6)	Lipid	Long Chain Polyunsaturated Fatty Acid (n3 and n6)	180	5535	279.233	5280450	60-33-3	C01595	HMDB00673	0	-0.00481974	0.0730648	-0.148027	0.138387	0.947423	5.81738e-06	0.979031	0	875	-0.00109019
choline	Lipid	Phospholipid Metabolism	1256	1961	104.107	305	67-48-1	C00114	HMDB00097	0	-0.00479814	0.0730648	-0.148005	0.138409	0.947658	5.76536e-06	0.979031	0	876	-0.0152213
X - 12718	Unknown	Unknown		1750	324.074					17.3333	-0.00468936	0.0730648	-0.147896	0.138518	0.948843	5.5069e-06	0.979137	0	877	0.0373135
X - 21312	Unknown	Unknown		2757.7	243.034					14.1333	0.00454034	0.0730648	-0.138667	0.147747	0.950467	5.16246e-06	0.979695	0	878	0
branched-chain fatty acid 18:0 (2)**	Lipid	Fatty Acid, Branched	100021015	5634	283.264					13.8667	-0.00426772	0.0730648	-0.147475	0.138939	0.953438	4.56111e-06	0.97979	0	879	0
3-hydroxyisobutyrate	Amino Acid	Leucine, Isoleucine and Valine Metabolism	111	1619	103.04	87	2068-83-9	C06001	HMDB00336	0.533333	-0.00423218	0.0730648	-0.147439	0.138975	0.953825	4.48548e-06	0.97979	0	880	0.00458004
gamma-glutamylvaline	Peptide	Gamma-glutamyl Amino Acid	100001126	1072	245.114	7015683	2746-34-1		HMDB11172	0	0.00414849	0.0730648	-0.139059	0.147356	0.954737	4.30983e-06	0.97979	0	881	0.0155013
myristate (14:0)	Lipid	Long Chain Saturated Fatty Acid	519	5440	227.202	11005	544-63-8	C06424	HMDB00806	0	0.00413456	0.0730648	-0.139073	0.147342	0.954889	4.28093e-06	0.97979	0	882	-0.0017594
taurochenodeoxycholate	Lipid	Primary Bile Acid Metabolism	1629	5250	498.289	387316	6009-98-9	C05465	HMDB00951	1.46667	-0.00352255	0.0730649	-0.14673	0.139685	0.961561	3.10737e-06	0.985432	0	883	0.0126738
1-ribosyl-imidazoleacetate*	Amino Acid	Histidine Metabolism	100001668	2006	259.092	5117448	29605-99-0	C05131	HMDB02331	0.666667	-0.00343044	0.0730649	-0.146638	0.139777	0.962565	2.94699e-06	0.985432	0	884	-0.0422694
N-methylproline	Amino Acid	Urea cycle; Arginine and Proline Metabolism	100001956	1335	130.086	557	475-11-6			0	0.00314589	0.0730649	-0.140061	0.146353	0.965668	2.47837e-06	0.986699	0	885	0.00607477
X - 07765	Unknown	Unknown		3698	245.048					18.1333	0.00311692	0.0730649	-0.14009	0.146324	0.965984	2.43295e-06	0.986699	0	886	0.0884211
2-methylbutyrylcarnitine (C5)	Amino Acid	Leucine, Isoleucine and Valine Metabolism	100001509	3050	246.17	6426901	31023-25-3		HMDB00378	2.26667	0.00265746	0.0730649	-0.14055	0.145865	0.970996	1.76854e-06	0.986799	0	887	0.0446251
myristoyl dihydrosphingomyelin (d18:0/14:0)*	Lipid	Dihydrosphingomyelins	100009038	2060	677.559				HMDB12085	0	0.00262666	0.0730649	-0.140581	0.145834	0.971332	1.72778e-06	0.986799	0	888	-0.00827404
glycochenodeoxycholate glucuronide (1)	Lipid	Primary Bile Acid Metabolism	100009264	4806	311.666					2.4	-0.00247281	0.0730649	-0.14568	0.140734	0.973011	1.5313e-06	0.986799	0	889	-0.0880506
alanine	Amino Acid	Alanine and Aspartate Metabolism	811	1700	90.055	5950	56-41-7	C00041	HMDB00161	0	0.00244554	0.0730649	-0.140762	0.145653	0.973308	1.49772e-06	0.986799	0	890	0.012391
carboxyethyl-GABA	Amino Acid	Glutamate Metabolism	100003260	2085	176.092	2572	908055		HMDB02201	12.8	0.00234984	0.0730649	-0.140857	0.145557	0.974352	1.38279e-06	0.986799	0	891	-0.0143954
androstenediol (3beta,17beta) monosulfate (1)	Lipid	Androgenic Steroids	100002028	4535	369.174	13847309	521-17-5		HMDB03818	0.133333	0.00229435	0.0730649	-0.140913	0.145502	0.974958	1.31825e-06	0.986799	0	892	-0.0163818
X - 12462	Unknown	Unknown		1790	148.043					0	-0.00222694	0.0730649	-0.145434	0.14098	0.975693	1.24193e-06	0.986799	0	893	0.00281086
2-oleoylglycerol (18:1)	Lipid	Monoacylglycerol	100000943	6500	281.249	5319879	3443-84-3		HMDB11537	16.1333	-0.00222316	0.0730649	-0.14543	0.140984	0.975734	1.23772e-06	0.986799	0	894	0.103973
1-palmitoyl-2-oleoyl-GPI (16:0/18:1)*	Lipid	Phosphatidylinositol (PI)	100009066	3140	854.575				HMDB09783	0.266667	0.00220848	0.0730649	-0.140999	0.145416	0.975895	1.22143e-06	0.986799	0	895	0.0032011
3-methylglutaconate	Amino Acid	Leucine, Isoleucine and Valine Metabolism	100002458	2700	99.0452	1551553	5746-90-7		HMDB00522	0	0.00190924	0.073065	-0.141298	0.145117	0.97916	9.12851e-07	0.988995	0	896	0.0102848
carnitine	Lipid	Carnitine Metabolism	100000007	1978	162.113	10917	461-05-2	C00318	HMDB00062	0	0.00180472	0.073065	-0.141403	0.145012	0.980301	8.1564e-07	0.989044	0	897	0.00132172
X - 15492	Unknown	Unknown		4678	541.265					0.266667	-0.00160886	0.073065	-0.144816	0.141598	0.982438	6.48213e-07	0.990096	0	898	-0.020302
X - 22771	Unknown	Unknown		2180	160.044					0	-0.00136975	0.073065	-0.144577	0.141838	0.985048	4.69852e-07	0.991622	0	899	-0.00388093
1-palmitoyl-2-stearoyl-GPC (16:0/18:0)	Lipid	Phosphatidylcholine (PC)	100008921	2653	762.601		59403-51-9		HMDB07970	0	-0.0011869	0.073065	-0.144394	0.14202	0.987044	3.52784e-07	0.992516	0	900	-0.00424274
N-acetylserine	Amino Acid	Glycine, Serine and Threonine Metabolism	100001851	2000	146.046	65249	97-14-3		HMDB02931	0	-0.0010875	0.073065	-0.144295	0.14212	0.988129	2.96167e-07	0.992516	0	901	0.015789
3-methyl catechol sulfate (1)	Xenobiotics	Benzoate Metabolism	100004112	2790	203.002					4.93333	0.000900717	0.073065	-0.142307	0.144108	0.990168	2.03168e-07	0.993461	0	902	-0.00561257
X - 24435	Unknown	Unknown		6625	465.304					4.93333	-0.000759565	0.073065	-0.143967	0.142448	0.991708	1.44481e-07	0.993905	0	903	-0.00848999
1-stearoyl-2-docosahexaenoyl-GPE (18:0/22:6)*	Lipid	Phosphatidylethanolamine (PE)	100008992	2317	792.554	9546798			HMDB05334	0.4	-0.000582258	0.073065	-0.14379	0.142625	0.993644	8.49007e-08	0.994743	0	904	0.0402702
hydroxy-N6,N6,N6-trimethyllysine*	Amino Acid	Lysine Metabolism	100021123	2759	205.155					0.133333	9.36954e-05	0.073065	-0.143114	0.143301	0.998977	2.19845e-09	0.998977	0	905	-0.0026882

## Sheet: Table S5
Table S5 Results of logistic regression for 68 metabolites
Model fitted: metabolite ~ BMI.GRS.group (low BMI GRS group as reference group)
Model run on presencea/absence (P/A) metabolite data. Beta represents log odds ratio between high BMI GRS group and low BMI GRS group.
Metabolites with BH-corrected p<0.05 highlighted in blue.
*: Indicates a compound that has not been confirmed based on a standard.
VE = variance explained
Metabolite.name	Super.pathway	Sub.pathway	Metabolon.chem.id	Retention.index	Metabolite.mass	Pubchem.id	CAS.number	Kegg.id	HMDB.id	Sample.size	Number.of.samples.with.measurement	Beta	Beta.standard.error	Lower.95%.CI	Upper.95%.CI	P.value	VE.by.score.group	Benjamini.Hochberg.p.value	Associated.flag	Associated.rank
2-acetamidophenol sulfate	Xenobiotics	Drug - Analgesics, Anesthetics	100006190	2251	230.013	181671	40712-60-5			750	434	-0.531918	0.149347	-0.824638	-0.239197	0.000368575	0.0168311	0.0250631	1	1
acesulfame	Xenobiotics	Food Component/Plant	100006203	1581	161.987	36573	55589-62-3		HMDB33585	750	405	0.440206	0.147423	0.151258	0.729155	0.00282637	0.0117599	0.0960965	0	2
betonicine	Xenobiotics	Food Component/Plant	100002153	1012	160.097	164642	515-25-3	C08269	HMDB29412	750	358	-0.406594	0.146964	-0.694642	-0.118545	0.00566388	0.0100791	0.120071	0	3
theanine	Xenobiotics	Food Component/Plant	100000784	2180	175.108	439378	3081-61-6	C01047	HMDB34365	750	351	-0.39621	0.147079	-0.684485	-0.107935	0.007063	0.0095584	0.120071	0	4
3,4-methyleneheptanoate	Xenobiotics	Food Component/Plant	100006651	3807	141.092					750	544	-0.389009	0.164948	-0.712308	-0.0657102	0.0183555	0.00753936	0.22346	0	5
3-(methylthio)acetaminophen sulfate*	Xenobiotics	Drug - Analgesics, Anesthetics	100020827	2265	276.001					750	152	0.419113	0.183867	0.0587347	0.779492	0.0226408	0.00710054	0.22346	0	6
3-(cystein-S-yl)acetaminophen*	Xenobiotics	Drug - Analgesics, Anesthetics	100001797	2420	271.075	5233914				750	43	0.759358	0.334022	0.104676	1.41404	0.0230032	0.00706024	0.22346	0	7
4-hydroxycoumarin	Xenobiotics	Drug - Cardiovascular	100002049	2470	161.024	54682930	1076-38-6	C20414		750	546	-0.364222	0.165301	-0.688212	-0.0402318	0.0275676	0.00657955	0.234325	0	8
4-acetylcatechol sulfate (1)	Xenobiotics	Food Component/Plant	100020853	1774	230.997					750	417	-0.316405	0.147478	-0.605461	-0.027348	0.0319179	0.00606551	0.241157	0	9
ibuprofen	Xenobiotics	Drug - Analgesics, Anesthetics	1487	4925	205.123	3672	15687-27-1	D00126	HMDB01925	750	593	-0.35922	0.181077	-0.71413	-0.0043097	0.0472781	0.00536634	0.321491	0	10
N-acetyltheanine	Xenobiotics	Food Component/Plant	100020514	1483	217.118					750	192	-0.323435	0.16821	-0.653126	0.00625604	0.0545042	0.0050165	0.336935	0	11
daidzein sulfate (2)	Xenobiotics	Food Component/Plant	100006363	3330	333.008					750	64	-0.497176	0.267349	-1.02118	0.0268286	0.0629351	0.00466902	0.356632	0	12
N-acetylalliin	Xenobiotics	Food Component/Plant	100005367	1348	220.064					750	527	-0.279152	0.160406	-0.593547	0.0352439	0.0818094	0.00408099	0.421539	0	13
3-(N-acetyl-L-cystein-S-yl) acetaminophen	Xenobiotics	Drug - Analgesics, Anesthetics	2048	2094	311.071	83967	52372-86-8			750	96	0.373174	0.221299	-0.0605727	0.80692	0.0917407	0.00385788	0.421539	0	14
benzoate	Xenobiotics	Benzoate Metabolism	100000008	1750	121.029	243	65-85-0	C00180	HMDB01870	750	248	-0.257332	0.155631	-0.562368	0.0477048	0.0982342	0.00366138	0.421539	0	15
2-methoxyacetaminophen sulfate*	Xenobiotics	Drug - Analgesics, Anesthetics	100001793	1949	260.023	86290014				750	76	0.402351	0.245797	-0.0794116	0.884114	0.101647	0.00361669	0.421539	0	16
2-methoxyacetaminophen glucuronide*	Xenobiotics	Drug - Analgesics, Anesthetics	100001795	1633	356.099	14367271				750	121	0.324204	0.200214	-0.0682147	0.716623	0.105385	0.00356803	0.421539	0	17
hydroxycotinine	Xenobiotics	Tobacco Metabolite	100002717	2030	193.097	10219774	34834-67-8		HMDB01390	750	180	0.249803	0.171664	-0.0866575	0.586264	0.145617	0.00287398	0.550107	0	18
2-methoxyresorcinol sulfate	Xenobiotics	Chemical	100006184	1863	218.997		1446269-78-8			750	73	-0.348003	0.248956	-0.835956	0.13995	0.162158	0.00262774	0.551889	0	19
2-isopropylmalate	Xenobiotics	Food Component/Plant	100000409	2605	175.061	77	3237-44-3	C02504	HMDB00402	750	331	-0.203132	0.147266	-0.491773	0.0855082	0.167784	0.00250429	0.551889	0	20
4-acetaminophen sulfate	Xenobiotics	Drug - Analgesics, Anesthetics	2049	1792	230.013	83939	10066-90-7;32113-41-0	C06804	HMDB59911	750	300	0.204672	0.149308	-0.087972	0.497317	0.170436	0.00248588	0.551889	0	21
solanidine	Xenobiotics	Food Component/Plant	100002773	1010	398.342	65727	80-78-4	C06543	HMDB03236	750	269	0.20389	0.15254	-0.0950891	0.502869	0.181344	0.00237929	0.560517	0	22
caffeic acid sulfate	Xenobiotics	Food Component/Plant	100009337	1307	258.992				HMDB41708	750	433	-0.189329	0.14803	-0.479468	0.100809	0.200898	0.00215721	0.582929	0	23
hydroquinone sulfate	Xenobiotics	Drug - Topical Agents	100001604	1395	188.986	161220	123-31-9	C00530	HMDB02434	750	581	-0.215853	0.175339	-0.559517	0.127811	0.218299	0.00205802	0.582929	0	24
2-hydroxyibuprofen	Xenobiotics	Drug - Analgesics, Anesthetics	100004169	807	205.122	10443535	51146-55-5		HMDB60920	750	44	0.379056	0.315713	-0.239742	0.997854	0.229893	0.00191132	0.582929	0	25
ethyl glucuronide	Xenobiotics	Chemical	100002849	793	221.067	152226	17685-04-0		HMDB10325	750	67	-0.308362	0.25818	-0.814396	0.197671	0.232334	0.00191013	0.582929	0	26
3-methoxycatechol sulfate (1)	Xenobiotics	Benzoate Metabolism	100006375	2163	218.997					750	406	-0.17374	0.146709	-0.461289	0.11381	0.236315	0.00184284	0.582929	0	27
umbelliferone sulfate	Xenobiotics	Food Component/Plant	100006282	2440	240.981	129659	69526-88-1			750	360	0.171909	0.146317	-0.114871	0.45869	0.24003	0.0018119	0.582929	0	28
sertraline	Xenobiotics	Drug - Psychoactive	100002804	1070	306.081	68617	79559-97-0	C07246	HMDB05010	750	12	0.693147	0.61678	-0.515742	1.90204	0.261091	0.00167649	0.612214	0	29
1,3,7-trimethylurate	Xenobiotics	Xanthine Metabolism	100001397	1985	209.068	79437	5415-44-1	C16361	HMDB02123	750	383	0.159706	0.14621	-0.126866	0.446277	0.2747	0.00156553	0.622653	0	30
carboxyibuprofen glucuronide*	Xenobiotics	Drug - Analgesics, Anesthetics	100020212	2294	411.13				HMDB60564	750	18	0.451985	0.489083	-0.506618	1.41059	0.35541	0.00111507	0.727432	0	31
5-hydroxy-2-methylpyridine sulfate	Xenobiotics	Chemical	100020973	2074	188.002					750	169	0.154459	0.175086	-0.188708	0.497627	0.377672	0.00105593	0.727432	0	32
tartarate	Xenobiotics	Food Component/Plant	100000295	615.3	149.009	444305	87-69-4;6106-24-7	C00898	HMDB00956	750	460	0.129881	0.150044	-0.164205	0.423968	0.386698	0.000992611	0.727432	0	33
4-acetamidophenylglucuronide	Xenobiotics	Drug - Analgesics, Anesthetics	100000043	1400	326.088	83944	120595-80-4		HMDB10316	750	230	0.135214	0.158534	-0.175511	0.44594	0.393711	0.000976945	0.727432	0	34
ibuprofen acyl glucuronide	Xenobiotics	Drug - Analgesics, Anesthetics	100002406	4976	381.156	163959	115075-59-7			750	22	0.367725	0.439915	-0.494509	1.22996	0.403212	0.000910705	0.727432	0	35
THC carboxylic acid	Xenobiotics	Drug - Psychoactive	100016048	5263	343.192	107885				750	35	0.290479	0.349659	-0.394851	0.97581	0.406114	0.000905578	0.727432	0	36
benzoylecgonine	Xenobiotics	Drug - Analgesics, Anesthetics	100002928	3061	290.139	442997	519-09-5	C10847	HMDB41836	750	13	0.46729	0.574828	-0.659373	1.59395	0.416263	0.000859981	0.727432	0	37
N-(2-furoyl)glycine	Xenobiotics	Food Component/Plant	100001086	1600	170.045	21863	5657-19-2;5657-19-2		HMDB00439	750	503	0.124608	0.155478	-0.180129	0.429345	0.42287	0.000859198	0.727432	0	38
cetirizine	Xenobiotics	Drug - Respiratory	100009034	1052	389.163	2678	83881-51-0	C07778	HMDB05032	750	24	0.336472	0.420639	-0.48798	1.16092	0.423764	0.000834008	0.727432	0	39
sulfate of piperine metabolite C18H21NO3 (3)*	Xenobiotics	Food Component/Plant	100020504	4630	378.102					750	580	-0.138473	0.174666	-0.48082	0.203873	0.427901	0.000852526	0.727432	0	40
citalopram propionate*	Xenobiotics	Drug - Psychoactive	100020793	4400	310.089	10403174		C16610	HMDB60463	750	17	-0.375775	0.498281	-1.35241	0.600855	0.450763	0.000738278	0.745159	0	41
desmethylcitalopram*	Xenobiotics	Drug - Psychoactive	100020790	880	311.155	162180		C16608	HMDB14021,HMDB60576	750	19	-0.337606	0.470501	-1.25979	0.584575	0.473037	0.000668212	0.745159	0	42
2-hydroxyacetaminophen sulfate*	Xenobiotics	Drug - Analgesics, Anesthetics	100001791	1674	246.008	86290013				750	238	0.107522	0.157003	-0.200205	0.415248	0.493446	0.000628599	0.745159	0	43
4-acetamidophenol	Xenobiotics	Drug - Analgesics, Anesthetics	1383	2173.7	150.056	1983	103-90-2	C06804	HMDB01859	750	183	0.116077	0.170194	-0.217504	0.449658	0.495221	0.000629956	0.745159	0	44
4-methylguaiacol sulfate	Xenobiotics	Benzoate Metabolism	100006105	2978	217.018		756760-43-7			750	504	-0.105156	0.155643	-0.410216	0.199904	0.499278	0.000610668	0.745159	0	45
carboxyibuprofen	Xenobiotics	Drug - Analgesics, Anesthetics	100004171	1920	235.098	10444113	15935-54-3		HMDB60564	750	116	-0.135089	0.202203	-0.531407	0.261228	0.504078	0.000604345	0.745159	0	46
maltol sulfate	Xenobiotics	Food Component/Plant	100006106	1503	204.981					750	133	-0.104399	0.191317	-0.47938	0.270582	0.585282	0.000403881	0.846791	0	47
eugenol sulfate	Xenobiotics	Food Component/Plant	100006171	3782	243.033	180632	95480-60-7			750	581	0.0901724	0.174859	-0.252551	0.432896	0.606073	0.00036059	0.858604	0	48
4-vinylguaiacol sulfate	Xenobiotics	Food Component/Plant	100006126	3354	229.018					750	160	0.0818149	0.178367	-0.267785	0.431415	0.646459	0.000285426	0.878764	0	49
o-cresol sulfate	Xenobiotics	Benzoate Metabolism	100001806	2796	187.007	11615528				750	356	-0.0630876	0.146266	-0.349769	0.223594	0.666236	0.000244091	0.878764	0	50
glucuronide of piperine metabolite C17H21NO3 (3)*	Xenobiotics	Food Component/Plant	100020491	3951	462.177					750	586	0.0760956	0.176726	-0.270287	0.422478	0.666769	0.000251463	0.878764	0	51
glucuronide of piperine metabolite C17H21NO3 (5)*	Xenobiotics	Food Component/Plant	100020493	4039	462.177					750	550	-0.0672908	0.165199	-0.391081	0.2565	0.683765	0.000224061	0.878764	0	52
genistein sulfate*	Xenobiotics	Food Component/Plant	100020207	3616	349.002					750	86	0.0930904	0.229422	-0.356577	0.542758	0.684919	0.000221058	0.878764	0	53
cotinine	Xenobiotics	Tobacco Metabolite	848	2213	177.102	854019	486-56-6		HMDB01046	750	222	0.061643	0.160022	-0.252	0.375286	0.700077	0.000199543	0.881579	0	54
saccharin	Xenobiotics	Food Component/Plant	100000870	2000	181.992	5143	81-07-2	D01085	HMDB29723	750	507	0.0523078	0.156059	-0.253568	0.358184	0.73749	0.000150363	0.897593	0	55
salicyluric glucuronide*	Xenobiotics	Drug - Analgesics, Anesthetics	100001332	1463	370.078					750	142	0.0563529	0.186468	-0.309124	0.42183	0.76249	0.000123897	0.897593	0	56
HEPES	Xenobiotics	Chemical	100000843	1022	237.091	23831	7365-45-9			750	11	0.174202	0.609983	-1.02136	1.36977	0.775195	0.000104364	0.897593	0	57
1-methylxanthine	Xenobiotics	Xanthine Metabolism	100001405	1500	167.056	80220	6136-37-4	C16358	HMDB10738	750	594	-0.0512933	0.179977	-0.404049	0.301462	0.775645	0.000110188	0.897593	0	58
escitalopram	Xenobiotics	Drug - Psychoactive	100003444	908	325.171	146570	219861-08-2	D07913	HMDB05028	750	19	-0.119041	0.46538	-1.03119	0.793104	0.798111	8.42664e-05	0.897593	0	59
3-hydroxy-2-methylpyridine sulfate	Xenobiotics	Chemical	100020975	1849	188.002					750	188	-0.0426305	0.168515	-0.372919	0.287658	0.800285	8.65769e-05	0.897593	0	60
1,6-anhydroglucose	Xenobiotics	Food Component/Plant	100000939	1175.5	207.051	2724705	498-07-7		HMDB00640	750	313	0.0365283	0.148109	-0.253765	0.326821	0.805193	8.01993e-05	0.897593	0	61
THC carboxylic acid glucuronide	Xenobiotics	Drug - Psychoactive	100016049	5224	519.224					750	43	-0.0606645	0.314211	-0.676518	0.555189	0.846905	4.89157e-05	0.89934	0	62
vanillic acid glycine	Xenobiotics	Food Component/Plant	100021363	1682	224.056	3083688			HMDB60026	750	459	0.0286602	0.149872	-0.265088	0.322409	0.848344	4.84154e-05	0.89934	0	63
sucralose	Xenobiotics	Food Component/Plant	100001789	3140	395.007	71485	56038-13-2	C12285	HMDB31554	750	175	0.0308108	0.172686	-0.307653	0.369275	0.858392	4.31309e-05	0.89934	0	64
alliin	Xenobiotics	Food Component/Plant	100003473	1470	178.053	87310	556-27-4	C08265	HMDB33592	750	573	-0.0304111	0.172006	-0.367543	0.306721	0.859663	4.23433e-05	0.89934	0	65
2,2'-Methylenebis(6-tert-butyl-p-cresol)	Xenobiotics	Chemical	100020373	703	339.233	8398	119-47-1			750	144	0.0211789	0.185429	-0.342262	0.384619	0.909067	1.76956e-05	0.936614	0	66
propyl 4-hydroxybenzoate sulfate	Xenobiotics	Benzoate Metabolism	100006264	3971	259.028		162338-10-5			750	230	0.0096994	0.158383	-0.30073	0.320129	0.951168	5.03389e-06	0.95753	0	67
quinine	Xenobiotics	Drug - Antibiotic	100002968	721	325.191	2728270	130-95-0			750	88	-0.0120847	0.226927	-0.456862	0.432692	0.95753	3.80869e-06	0.95753	0	68

## Sheet: Table S6
Table S6 Results of linear regression adjusting for maternal and paternal social class and two-step iterative resampling analysis for 29 metabolites associated with BMI GRS group in the primary analysis
Model fitted: metabolite ~ BMI.GRS.group + maternal.social.class + paternal.social.class (beta and associated statistics given for BMI.GRS.group)
Model run on rank-based normal transformed (RNT) metabolite data. Beta represents change in normalised standard deviation units.
*: Indicates a compound that has not been confirmed based on a standard.
VE = variance explained; TSIR = two-step iterative resampling
Metabolite.name	Beta	Beta.standard.error	Lower.95%.CI	Upper.95%.CI	P.value	VE.by.score.group	VE.by.paternal.social.class	VE.by.maternal.social.class	Model.R2	Benjamini.Hochberg.p.value	TSIR: Replications.out.of.100
bilirubin degradation product, C16H18N2O5 (1)*	-0.31248	0.0838574	-0.47684	-0.148119	0.000213039	0.02293	0.0037017	0.00236698	0.0280024	0.132329	56
glycocholenate sulfate*	-0.293556	0.0835445	-0.457304	-0.129809	0.000475752	0.0200635	0.0141606	0.0102641	0.0410423	0.132329	0
bilirubin (Z,Z)	-0.285216	0.0827922	-0.447489	-0.122943	0.000611831	0.019427	0.00875867	0.00928661	0.0396193	0.132329	64
bilirubin degradation product, C16H18N2O5 (2)*	-0.286865	0.0835791	-0.45068	-0.12305	0.000640622	0.0195453	0.00298723	0.0018976	0.023776	0.132329	45
bilirubin (E,Z or Z,E)*	-0.273525	0.083608	-0.437397	-0.109653	0.00113236	0.017536	0.0122071	0.00684926	0.0361568	0.132329	51
hippurate	-0.259612	0.0804739	-0.417341	-0.101883	0.0013249	0.0168963	0.0238225	0.00465742	0.0535532	0.132329	28
X - 12216	-0.272717	0.0846403	-0.438612	-0.106822	0.00134302	0.0170739	0.00277231	0.0131227	0.0330284	0.132329	0
O-sulfo-L-tyrosine	-0.258136	0.0802856	-0.415495	-0.100776	0.00137495	0.0165755	0.0311402	0.00947256	0.0603707	0.132329	0
biliverdin	-0.263788	0.0822029	-0.424906	-0.10267	0.00140456	0.0168441	0.0112382	0.0101089	0.0388383	0.132329	32
cortisone	-0.262142	0.0819911	-0.422845	-0.101439	0.0014622	0.0165112	0.0111846	0.0225373	0.0555481	0.132329	0
perfluorooctanesulfonate (PFOS)	-0.25519	0.0812477	-0.414436	-0.0959449	0.00176894	0.0160232	0.0218424	0.00709755	0.0522373	0.145536	13
3-hydroxy-2-ethylpropionate	-0.236543	0.0799762	-0.393296	-0.0797893	0.00322434	0.0144069	0.0096683	0.0075366	0.0384225	0.175744	0
bilirubin degradation product, C17H20N2O5 (1)*	-0.250021	0.0848609	-0.416348	-0.0836935	0.00334399	0.0144962	0.00220175	0.00133734	0.0175727	0.175744	0
bilirubin degradation product, C17H20N2O5 (2)*	-0.248043	0.0848812	-0.41441	-0.0816756	0.00360884	0.0142663	0.00216831	0.00123467	0.0171522	0.175744	0
bilirubin degradation product, C17H18N2O4 (2)*	-0.23862	0.0838433	-0.402952	-0.0742866	0.00458135	0.0133696	0.0110945	0.00497923	0.0268355	0.189129	0
pregnenolone sulfate	-0.226407	0.0798532	-0.382919	-0.0698945	0.00473591	0.0129381	0.00700483	0.0337019	0.0642718	0.189129	0
3-decenoylcarnitine	-0.230777	0.0819329	-0.391365	-0.0701883	0.00501556	0.0130525	0.0114619	0.00808898	0.0385927	0.189129	8
sphingomyelin (d18:2/16:0, d18:1/16:1)*	0.228824	0.0825961	0.0669353	0.390712	0.00577583	0.012682	0.00925744	0.00647	0.0350451	0.1929	15
bilirubin degradation product, C17H18N2O4 (3)*	-0.231539	0.0837444	-0.395677	-0.0673996	0.00587401	0.0126416	0.0099223	0.00504181	0.0254874	0.1929	0
succinimide	-0.230901	0.083737	-0.395025	-0.0667765	0.00600634	0.0126513	0.0051409	0.00385677	0.0217851	0.1929	0
tridecenedioate (C13:1-DC)*	-0.220716	0.0806518	-0.378793	-0.0626382	0.00639447	0.0120837	0.0134263	0.0257691	0.0538603	0.1929	23
bilirubin degradation product, C17H18N2O4 (1)*	-0.225971	0.0832687	-0.389178	-0.0627645	0.00684752	0.0121687	0.0116076	0.00464649	0.0261147	0.194637	0
3-hydroxydecanoylcarnitine	-0.21246	0.0812701	-0.371749	-0.0531703	0.00917172	0.0113087	0.00514116	0.0105808	0.0312895	0.217851	0
X - 24494	-0.205987	0.0794626	-0.361734	-0.0502408	0.00977186	0.0111024	0.00567312	0.0117348	0.0344473	0.221088	0
metabolonic lactone sulfate	0.209562	0.0827104	0.0474498	0.371675	0.0115455	0.010526	0.0108272	0.0145185	0.037726	0.235827	0
X - 21383	0.197486	0.0808475	0.0390251	0.355947	0.0148711	0.00963235	0.0166432	0.0244996	0.0660257	0.274661	0
3-hydroxyoctanoylcarnitine (1)*	-0.184979	0.0804019	-0.342567	-0.0273916	0.0217586	0.00880484	0.00623183	0.00685955	0.0265071	0.322812	0
sphingomyelin (d18:2/14:0, d18:1/14:1)*	0.183252	0.0816363	0.0232448	0.343259	0.025156	0.00839217	0.00386313	0.00843308	0.0220168	0.327886	0
X - 12101	-0.180325	0.0813524	-0.339776	-0.0208745	0.0270327	0.00803347	0.00631856	0.0242388	0.0396056	0.327886	0

## Sheet: Table S7
Table S7 Results of linear regression of metabolite levels on observed BMI for 29 associated metabolites
Models fitted:
(1) [metabolite ~ BMI + BMI.GRS.group + sex + age]
(2) [metabolite ~ BMI + BMI.GRS.group + BMI * BMI.GRS.group + sex + age]
(3) [metabolite ~ BMI + sex + age] fitted within BMI GRS groups
Model run on original (unimputed abundance) metabolite data after centring and scaling by the standard deviation. Beta represents change in standard deviation units.
Metabolites with p<0.05 for BMI effect in Model (1) highlighted in blue.
*: Indicates a compound that has not been confirmed based on a standard.
				Results from model (1)																	Results from model (2)													Results from model (3), fitted within low BMI GRS group (LowGroup) and within high BMI GRS group (HighGroup)
Metabolite.name	Representative.metabolite	%.missing.values	Shapiro.Wilk.Wstat	BMI.beta	BMI.Beta.standard.error	BMI.P.value	BMI.Lower.95%.CI	BMI.Upper.95%.CI	Group.beta	Group.Beta.standard.error	Group.P.value	Sex.beta	Sex.Beta.standard.error	Sex.P.value	Age.beta	Age.Beta.standard.error	Age.P.value	Simple.Model.R2	Simple.Model.P.value	Directionally.concordant.with.primary.result	Interaction.BMI.beta	Interaction.BMI.standard.error	Interaction.BMI.P.value	Interaction.BMI.Lower.95%.CI	Interaction.BMI.Upper.95%.CI	Interaction.Group.beta	Interaction.Group.Beta.standard.error	Interaction.Group.P.value	Interaction.BMI*Group.beta	Interaction.BMI*Group.beta.standard.error	Interaction.BMI*Group.P.value	Interaction.Model.R2	Interaction.Model.P.value	LowGroup.BMI.beta	LowGroup.BMI.beta.standard.error	LowGroup.BMI.P.value	LowGroup.BMI.Lower.95%.CI	LowGroup.BMI.Upper.95%.CI	HighGroup.BMI.beta	HighGroup.BMI.beta.standard.error	HighGroup.BMI.P.value	HighGroup.BMI.Lower.95%.CI	HighGroup.BMI.Upper.95%.CI
sphingomyelin (d18:2/14:0, d18:1/14:1)*	No	0	0.948899	0.0686922	0.00766736	2.64089e-18	0.0536642	0.0837203	0.0487727	0.0627762	0.437449	0.86304	0.060379	4.29397e-41	0.000976067	0.000817057	0.232622	0.274694	4.81171e-51	Yes	0.0789927	0.0123104	2.48962e-10	0.0548644	0.103121	0.419935	0.381175	0.270958	-0.0152901	0.015461	0.323011	0.274774	2.54177e-50	0.0774971	0.0124505	1.32439e-09	0.0530941	0.1019	0.0637027	0.00950612	7.74792e-11	0.0450707	0.0823347
metabolonic lactone sulfate	Yes	0.666667	0.796342	0.0985936	0.0110918	4.73896e-18	0.0768538	0.120333	-0.029155	0.0624084	0.640521	-0.382726	0.0678854	2.45826e-08	2.86877e-06	0.000796344	0.997127	0.253365	4.04757e-46	Yes	0.078312	0.0149787	2.23549e-07	0.0489537	0.10767	-0.759631	0.479939	0.113907	0.0300878	0.0205863	0.144294	0.256446	4.71438e-46	0.0793042	0.0149872	2.10362e-07	0.0499294	0.108679	0.108249	0.0142288	2.36964e-13	0.080361	0.136138
cortisone	Yes	0	0.993119	-0.0642274	0.00742804	3.28273e-17	-0.0787863	-0.0496684	-0.0487896	0.0735825	0.507499	0.024735	0.0675091	0.714175	-0.000913292	0.000836149	0.275075	0.0956097	4.07166e-16	Yes	-0.0728971	0.0146119	7.58093e-07	-0.101536	-0.0442578	-0.361189	0.418588	0.388487	0.0128694	0.0169916	0.449053	0.0951381	1.4801e-15	-0.0705787	0.0146847	2.24847e-06	-0.0993608	-0.0417967	-0.0595662	0.00849494	1.12673e-11	-0.0762162	-0.0429161
sphingomyelin (d18:2/16:0, d18:1/16:1)*	Yes	0	0.991584	0.0646422	0.00773169	3.0962e-16	0.0494881	0.0797963	0.0895696	0.0640516	0.162414	0.755423	0.0646775	4.85705e-29	0.000155516	0.000776692	0.841357	0.23007	1.49931e-41	Yes	0.0714529	0.0116282	1.31024e-09	0.0486616	0.0942443	0.334983	0.37395	0.370654	-0.0101099	0.0151945	0.506026	0.229496	9.64425e-41	0.0699819	0.0117893	6.78127e-09	0.0468749	0.0930889	0.0614507	0.00985156	1.21748e-09	0.0421417	0.0807598
tridecenedioate (C13:1-DC)*	Yes	1.33333	0.908284	-0.0484114	0.00695437	7.53617e-12	-0.0620419	-0.0347808	-0.164494	0.0720273	0.0226717	-0.125502	0.0759657	0.098948	-0.000882348	0.000863763	0.307349	0.0698141	1.3944e-11	Yes	-0.068579	0.0128485	1.26066e-07	-0.0937621	-0.0433958	-0.8896	0.390903	0.0231507	0.0298738	0.0149652	0.0462828	0.0726104	1.27003e-11	-0.0686973	0.0130937	2.65117e-07	-0.0943609	-0.0430336	-0.039112	0.00763262	4.84988e-07	-0.0540719	-0.0241521
3-hydroxydecanoylcarnitine	No	0	0.886734	-0.0441004	0.00737558	3.49088e-09	-0.0585565	-0.0296442	-0.0618794	0.0742203	0.404705	-0.489037	0.0763541	2.67895e-10	-0.00144826	0.000805657	0.0726471	0.0979579	1.59536e-16	Yes	-0.0590753	0.0128628	5.14452e-06	-0.0842864	-0.0338641	-0.601477	0.39663	0.12983	0.0222289	0.0154981	0.151911	0.0989666	3.27433e-16	-0.0597323	0.0130773	6.75073e-06	-0.0853639	-0.0341007	-0.0368525	0.0086628	2.66383e-05	-0.0538315	-0.0198734
3-hydroxyoctanoylcarnitine (1)*	No	0	0.898483	-0.0387888	0.00746722	2.65755e-07	-0.0534246	-0.0241531	-0.0679798	0.0745235	0.361965	-0.512008	0.0766186	4.6284e-11	-0.00104507	0.000772945	0.17677	0.0928347	1.22731e-15	Yes	-0.0501103	0.0123338	5.36799e-05	-0.0742845	-0.025936	-0.47593	0.386446	0.218508	0.0168056	0.0153012	0.272424	0.092881	3.58755e-15	-0.0500329	0.0124083	6.72592e-05	-0.0743531	-0.0257127	-0.0333704	0.00910894	0.000285231	-0.0512239	-0.0155169
biliverdin	No	0	0.852804	-0.0324832	0.00650508	7.40576e-07	-0.0452331	-0.0197332	-0.206376	0.0718796	0.00420716	-0.489182	0.0743922	9.16305e-11	-0.000498907	0.000798258	0.532168	0.092195	1.58188e-15	Yes	-0.0555419	0.0143697	0.000120787	-0.0837065	-0.0273772	-1.03726	0.400109	0.00971861	0.0342285	0.0157195	0.0297634	0.0962438	9.58182e-16	-0.0583603	0.0144763	6.74757e-05	-0.0867338	-0.0299867	-0.0212482	0.00614278	0.000605422	-0.033288	-0.00920834
X - 24494	Yes	2.4	0.868883	-0.0400355	0.00807682	8.93866e-07	-0.055866	-0.0242049	-0.101698	0.0754149	0.177916	0.150251	0.0718993	0.0369909	0.00174623	0.000887766	0.0495667	0.0448755	1.68247e-07	Yes	-0.0556496	0.0146842	0.000163406	-0.0844306	-0.0268686	-0.687061	0.449838	0.127113	0.0241739	0.0176322	0.170801	0.045941	2.45923e-07	-0.0547678	0.0148305	0.000256267	-0.0838355	-0.0257001	-0.0313113	0.00967455	0.00132246	-0.0502734	-0.0123492
bilirubin (Z,Z)	No	0	0.885493	-0.0288599	0.00648367	9.85983e-06	-0.0415679	-0.0161519	-0.222701	0.0721587	0.0021027	-0.503199	0.073765	1.87583e-11	-0.000762004	0.000863033	0.377558	0.0928629	1.21368e-15	Yes	-0.0492494	0.0131847	0.000201931	-0.0750913	-0.0234074	-0.957402	0.377266	0.0113621	0.0302663	0.0148906	0.042453	0.0957824	1.14893e-15	-0.0531456	0.0131314	6.32699e-05	-0.0788832	-0.027408	-0.0190807	0.00678392	0.00517656	-0.0323772	-0.00578418
X - 21383	Yes	0.666667	0.583028	0.0330732	0.00745516	1.0557e-05	0.0184611	0.0476854	0.0975799	0.0712888	0.171482	-0.0403871	0.0827925	0.625829	-0.000576022	0.000791038	0.466733	0.0272285	7.0928e-05	Yes	0.0433853	0.0123105	0.000451083	0.0192567	0.0675139	0.470806	0.366411	0.199229	-0.0153602	0.0158794	0.333713	0.0269662	0.000136617	0.0443524	0.0123683	0.0003815	0.0201106	0.0685942	0.0277713	0.00948203	0.00361604	0.00918648	0.046356
bilirubin (E,Z or Z,E)*	No	2.4	0.874735	-0.0294867	0.00685606	1.93614e-05	-0.0429246	-0.0160488	-0.193012	0.0738859	0.00918092	-0.420278	0.0750383	3.03507e-08	-0.000335427	0.000887588	0.705609	0.0704623	1.39668e-11	Yes	-0.0568756	0.0140493	5.71862e-05	-0.0844122	-0.0293389	-1.17335	0.399326	0.00340546	0.0404843	0.0158318	0.0107574	0.076454	3.91943e-12	-0.060157	0.0141795	2.81963e-05	-0.0879488	-0.0323653	-0.0163248	0.00725652	0.0250713	-0.0305476	-0.00210205
3-decenoylcarnitine	No	8	0.92639	-0.0308628	0.00767442	6.43009e-05	-0.0459047	-0.015821	-0.153945	0.076229	0.0438263	-0.655404	0.0754662	2.80756e-17	-0.00154443	0.000804182	0.055213	0.132347	7.08569e-21	Yes	-0.0479523	0.0144494	0.00095289	-0.0762731	-0.0196314	-0.755079	0.423344	0.0749341	0.0247944	0.0167612	0.139529	0.133877	1.35919e-20	-0.0489213	0.0145897	0.000891591	-0.0775171	-0.0203255	-0.0231314	0.00855479	0.00719139	-0.0398988	-0.006364
perfluorooctanesulfonate (PFOS)	Yes	0.266667	0.872708	-0.0240635	0.00616292	0.000103068	-0.0361428	-0.0119842	-0.149443	0.0706004	0.0346159	-0.722	0.0740053	3.14485e-21	-0.000405603	0.000939262	0.665991	0.139876	6.11118e-24	Yes	-0.0222408	0.0107185	0.0383337	-0.043249	-0.00123264	-0.0832174	0.336837	0.804934	-0.00272769	0.0131861	0.836176	0.138739	3.60484e-23	-0.0236922	0.0106809	0.0271577	-0.0446268	-0.00275758	-0.0252972	0.00763556	0.0010143	-0.0402629	-0.0103315
succinimide	No	0.133333	0.870663	-0.0229994	0.00658715	0.000508831	-0.0359102	-0.0100886	-0.183188	0.0722128	0.0113931	-0.456624	0.0743566	1.34025e-09	0.000502683	0.000886881	0.571023	0.0696937	1.06602e-11	Yes	-0.0442186	0.0136436	0.00124479	-0.07096	-0.0174772	-0.949052	0.393125	0.0160161	0.0315539	0.0153867	0.0406479	0.0729301	8.14705e-12	-0.0476304	0.013655	0.000545615	-0.0743941	-0.0208666	-0.0127348	0.00704366	0.0714268	-0.0265403	0.00107082
X - 12216	Yes	1.2	0.871406	-0.0232472	0.00690351	0.000798496	-0.0367781	-0.00971634	-0.160128	0.0769615	0.0378173	-0.102377	0.075494	0.175487	0.00217556	0.000897769	0.0156227	0.0287601	4.38423e-05	Yes	-0.00969877	0.0138795	0.484911	-0.0369026	0.0175051	0.326866	0.397718	0.411429	-0.020059	0.0159215	0.20812	0.0292615	6.64953e-05	-0.0119933	0.0136995	0.381907	-0.0388442	0.0148576	-0.0296429	0.0076263	0.000120573	-0.0445904	-0.0146953
bilirubin degradation product, C17H18N2O4 (2)*	No	0	0.891642	-0.023127	0.00700463	0.00100738	-0.036856	-0.00939788	-0.190144	0.0752298	0.0116952	-0.333667	0.0738506	7.26278e-06	-0.000252094	0.000903	0.78019	0.0470715	5.17321e-08	Yes	-0.0392331	0.0146867	0.00772188	-0.0680192	-0.0104471	-0.770505	0.413548	0.0628376	0.0239082	0.0165154	0.148147	0.0483702	7.0735e-08	-0.0423851	0.0145566	0.00381446	-0.0709162	-0.0138541	-0.0153415	0.0074647	0.040563	-0.0299723	-0.00071065
bilirubin degradation product, C17H18N2O4 (1)*	No	0.266667	0.894095	-0.0230774	0.00704131	0.00109675	-0.0368784	-0.00927641	-0.183761	0.0763858	0.0163872	-0.313355	0.0735498	2.30502e-05	-0.000553436	0.00087445	0.526998	0.043014	2.39674e-07	Yes	-0.0393935	0.0145601	0.0069766	-0.0679313	-0.0108557	-0.772541	0.413695	0.0622414	0.0242604	0.0164973	0.141837	0.0443822	3.09539e-07	-0.0424345	0.0143936	0.00340255	-0.0706459	-0.014223	-0.0151221	0.00762559	0.0481029	-0.0300682	-0.000175904
bilirubin degradation product, C17H18N2O4 (3)*	No	0	0.896732	-0.0228669	0.00702491	0.00118518	-0.0366357	-0.00909806	-0.185015	0.0747484	0.0135409	-0.355638	0.0738499	1.78041e-06	-4.27672e-05	0.000900233	0.962122	0.0497544	1.91662e-08	Yes	-0.0411527	0.0145742	0.00487593	-0.0697181	-0.0125872	-0.843915	0.412153	0.0409555	0.0271436	0.0164467	0.0992882	0.0518066	2.03335e-08	-0.0442966	0.0144728	0.0023714	-0.0726633	-0.0159299	-0.0140445	0.00755251	0.0637413	-0.0288474	0.000758457
hippurate	Yes	0	0.828935	-0.0204287	0.00635773	0.00136962	-0.0328899	-0.00796759	-0.239917	0.0737108	0.00118629	0.0749225	0.0728932	0.304362	0.000308364	0.000986508	0.754687	0.0269521	7.33212e-05	Yes	-0.020031	0.0132979	0.132411	-0.0460949	0.00603284	-0.225587	0.377443	0.550243	-0.000590331	0.0149328	0.968477	0.0256334	0.000201357	-0.0197841	0.0131084	0.132094	-0.0454766	0.00590845	-0.0203464	0.0068789	0.00329797	-0.0338291	-0.00686379
bilirubin degradation product, C16H18N2O5 (2)*	No	0.133333	0.828386	-0.0201998	0.0067964	0.00305373	-0.0335207	-0.00687884	-0.242241	0.0733514	0.00100461	-0.299227	0.0745281	6.55454e-05	0.000135118	0.000896852	0.880287	0.0454581	9.58474e-08	Yes	-0.0389061	0.01455	0.00766236	-0.0674241	-0.0103881	-0.917407	0.41071	0.0258018	0.027817	0.0162448	0.0872502	0.0476508	9.38204e-08	-0.0423704	0.0145471	0.00380382	-0.0708828	-0.013858	-0.0110006	0.00721177	0.128027	-0.0251357	0.00313448
bilirubin degradation product, C16H18N2O5 (1)*	Yes	0.4	0.797881	-0.0190283	0.00689649	0.00593961	-0.0325455	-0.00551124	-0.262929	0.0726703	0.000317081	-0.314168	0.0751208	3.23598e-05	0.000536191	0.000897956	0.550609	0.0502891	1.69213e-08	Yes	-0.0412329	0.0151108	0.00651055	-0.07085	-0.0116157	-1.06562	0.423578	0.0120902	0.0330712	0.0167104	0.0481805	0.0539251	1.01443e-08	-0.0448417	0.0151583	0.00329584	-0.074552	-0.0151314	-0.00807334	0.0070946	0.255881	-0.0219788	0.00583208
X - 12101	Yes	0.4	0.679012	-0.0183627	0.00755097	0.0152606	-0.0331626	-0.00356278	-0.107533	0.0691972	0.120614	0.29907	0.067175	9.82406e-06	0.000234036	0.000794558	0.768422	0.0303173	2.33598e-05	Yes	-0.0382016	0.0149465	0.010792	-0.0674967	-0.00890646	-0.829813	0.441661	0.0606614	0.0297426	0.0171659	0.0835771	0.0329545	1.73652e-05	-0.0372208	0.0145702	0.0110366	-0.0657783	-0.00866321	-0.00841621	0.0084945	0.322444	-0.0250654	0.00823301
3-hydroxy-2-ethylpropionate	Yes	0	0.977847	-0.0119485	0.00764986	0.118734	-0.0269422	0.0030452	-0.231044	0.0752941	0.00222973	-0.407556	0.0725026	2.68888e-08	-0.000158491	0.000825427	0.847786	0.0539255	4.05291e-09	Yes	0.00206187	0.0147566	0.888915	-0.0268611	0.0309848	0.273799	0.423957	0.518599	-0.0207972	0.0171592	0.225897	0.0545987	7.3326e-09	0.00170928	0.0148292	0.908298	-0.0273559	0.0307744	-0.0189002	0.00866467	0.0297922	-0.035883	-0.00191746
bilirubin degradation product, C17H20N2O5 (2)*	No	0	0.859737	-0.0103353	0.00675378	0.126371	-0.0235727	0.0029021	-0.231914	0.0729011	0.00152797	-0.407101	0.0757848	1.04579e-07	0.000505787	0.000919279	0.582349	0.053704	4.40285e-09	Yes	-0.0214047	0.0145275	0.141073	-0.0498785	0.0070692	-0.63078	0.402654	0.117647	0.0164314	0.0162129	0.311164	0.0536375	1.04245e-08	-0.0241508	0.0145338	0.09743	-0.0526371	0.0043355	-0.00492119	0.00720536	0.495041	-0.0190437	0.00920131
pregnenolone sulfate	Yes	0	0.897173	-0.0115212	0.00757411	0.128655	-0.0263665	0.00332404	-0.187627	0.0715958	0.00895687	-0.725171	0.0738971	1.89283e-21	-0.00130051	0.000810378	0.108961	0.134839	4.38944e-23	Yes	-0.0260668	0.0127009	0.040488	-0.0509607	-0.00117297	-0.711755	0.38091	0.0620796	0.0215916	0.0157363	0.170452	0.135777	1.07143e-22	-0.0267634	0.0126825	0.0355143	-0.0516211	-0.00190564	-0.0047463	0.00918805	0.605764	-0.0227549	0.0132623
bilirubin degradation product, C17H20N2O5 (1)*	No	0	0.85586	-0.0101489	0.0067416	0.132647	-0.0233624	0.00306469	-0.233803	0.0728299	0.00138358	-0.418851	0.0759129	4.76087e-08	0.000569841	0.000921492	0.53651	0.056344	1.63747e-09	Yes	-0.0211972	0.0146205	0.147533	-0.0498535	0.00745902	-0.631913	0.403412	0.117679	0.0164003	0.01627	0.313782	0.0562766	3.96071e-09	-0.0239228	0.0146353	0.102993	-0.052608	0.00476232	-0.00470701	0.00713815	0.51004	-0.0186978	0.00928376
O-sulfo-L-tyrosine	Yes	0	0.964919	-0.00730683	0.0079164	0.356309	-0.022823	0.00820931	-0.236261	0.0729203	0.00124894	-0.351391	0.0730291	1.81562e-06	0.000399313	0.00078646	0.611791	0.0424461	2.82971e-07	Yes	-0.0287511	0.0146813	0.0505668	-0.0575265	2.43535e-05	-1.00897	0.426536	0.0182637	0.0318321	0.0171643	0.0640602	0.0457665	1.80705e-07	-0.0284977	0.0146098	0.0518694	-0.0571329	0.000137566	0.00312291	0.00896608	0.727811	-0.0144506	0.0206964
glycocholenate sulfate*	Yes	0	0.661995	0.00483308	0.00673436	0.473185	-0.00836626	0.0180324	-0.160599	0.0694998	0.0211193	-0.363358	0.0845978	1.97946e-05	-0.00176501	0.0011629	0.1295	0.0357996	3.15551e-06	No	-0.00649348	0.010789	0.547451	-0.0276399	0.0146529	-0.568734	0.346968	0.101608	0.0168133	0.0143981	0.243289	0.0357651	6.24855e-06	-0.00567459	0.0108296	0.600604	-0.0269006	0.0155515	0.0106907	0.00897964	0.234597	-0.00690941	0.0282908

## Sheet: Table S8
Table S8A Between-group differences in food preference at 25 years of age
Results from a two-sample Wilcoxon (Mann-Whitney) test
sd = standard deviation; n = sample size
Dietary variable	sex	Low BMI GRS group (N=373)			High BMI GRS group (N=377)			Between group differences (wilcox_pval)	n
		mean	n	sd	mean	n	sd
fish.preference	all	0.504547	274	5.52342	-0.479636	268	5.70362	0.0367176	542
fish.preference	females	0.447222	178	5.74442	-1.31147	175	5.69117
fish.preference	males	0.610837	96	5.11586	1.08564	93	5.4185
fruit.preference	all	0.448041	275	5.20381	-0.463993	267	5.9419	0.0929781	542
fruit.preference	females	0.616397	180	5.32591	-0.837549	174	6.13473
fruit.preference	males	0.12905	95	4.97619	0.234919	93	5.52748
vegetable.preference	all	0.496952	272	10.4109	-0.299453	263	10.5148	0.331324	535
vegetable.preference	females	1.03309	176	10.4629	-1.4782	171	11.0917
vegetable.preference	males	-0.485971	96	10.2965	1.89148	92	9.00155
Table S8B Results of linear regression of metabolite levels on food preference
Low BMI.GRS.Group was the reference group; Sex was coded such that males = 1 and females = 2
PFOS was centred and scaled, and hippurate was centred and scaled then log transformed prior to modelling.
Model	Dependent variable	Predictor	Estimate	SE	t-statistic	p-value
Univariable	log(hippurate)	vegetable.preference	0.006503	0.001107	5.873	7.53e-09
Multivariable	log(hippurate)	vegetable.preference	0.006513	0.001103	5.906	6.25e-09
		BMI.GRS.group	-0.13045	0.063168	-2.065	0.0394
		Sex	0.144983	0.066151	2.192	0.0288
Univariable	log(hippurate)	fruit.preference	0.007567	0.002419	3.128	0.00185
Multivariable	log(hippurate)	fruit.preference	0.007231	0.002414	2.996	0.00286
		BMI.GRS.group	-0.141769	0.064531	-2.197	0.02845
		Sex	0.126372	0.067562	1.87	0.06196
Univariable	perfluorooctanesulfonate (PFOS)	fish.preference	0.005485	0.00254	2.159	0.0313
Multivariable	perfluorooctanesulfonate (PFOS)	fish.preference	0.002671	0.002377	1.123	0.262
		BMI.GRS.group	-0.176148	0.082855	-2.126	0.034
		Sex	-0.809654	0.087094	-9.296	3.61271e-19

## Sheet: Table S9
Table S9 Literature summary by metabolite
SEE MAIN SUPPLEMENTARY MATERIAL PDF.
